# Supplementary material for: Glucose starvation mimetic aldometanib removes immune barriers permitting mice with hepatocellular carcinoma to live to normal ages
Source: Cell Res. 2025 Nov 25;35(12):934–53. doi: 10.1038/s41422-025-01195-4 (PMC12690099; doi:10.1038/s41422-025-01195-4)
Supplement: Supplementary file 20 — Source Data [file 41422_2025_1195_MOESM20_ESM.zip]

Archive with 20 entries (19 files):
- Source Data/
- Source Data/Source Data Fig. 1.xlsx
- Source Data/Source Data Fig. 2.xlsx
- Source Data/Source Data Fig. 3.xlsx
- Source Data/Source Data Fig. 4.xlsx
- Source Data/Source Data Fig. S1.xlsx
- Source Data/Source Data Fig. S10.xlsx
- Source Data/Source Data Fig. S11.xlsx
- Source Data/Source Data Fig. S12.xlsx
- Source Data/Source Data Fig. S13.xlsx
- Source Data/Source Data Fig. S14.xlsx
- Source Data/Source Data Fig. S15.xlsx
- Source Data/Source Data Fig. S2.xlsx
- Source Data/Source Data Fig. S3.xlsx
- Source Data/Source Data Fig. S4.xlsx
- Source Data/Source Data Fig. S5.xlsx
- Source Data/Source Data Fig. S6.xlsx
- Source Data/Source Data Fig. S7.xlsx
- Source Data/Source Data Fig. S8.xlsx
- Source Data/Source Data Fig. S9.xlsx
