# Supplementary material for: Glucose starvation mimetic aldometanib removes immune barriers permitting mice with hepatocellular carcinoma to live to normal ages
Source: Cell Res. 2025 Nov 25;35(12):934–53. doi: 10.1038/s41422-025-01195-4 (PMC12690099; doi:10.1038/s41422-025-01195-4)
Supplement: Supplementary file 20 — Source Data [file 41422_2025_1195_MOESM20_ESM.zip › Source Data/Source Data Fig. 1.xlsx]

## Sheet: Fig. 1a
	Days	Veh	Aldometanib (100 mg/l)		Days	Veh	Aldometanib (100 mg/l)		Days	Veh	Aldometanib (100 mg/l)		Comparison of Survival Curves					Veh	Aldometanib (100 mg/l)
	434		1		0	100	100		0	33	33						Number of rows	66	66
	427	1			427	96.9697			427	33			Log-rank (Mantel-Cox) test				# of blank lines	33	33
	429	1			429	93.9394			429	32			Chi square	37.59			# rows with impossible data	0	0
	436	1			434		96.9697		434		33		df	1			# censored subjects	0	0
	455		1		436	90.9091			436	31			P value	<0.0001			# deaths/events	33	33
	439	1			439	87.8788			439	30			P value summary	****
	448	1			448	84.8485			448	29			Are the survival curves sig different?	Yes			Median survival	578	805
	452	1			452	81.8182			452	28
	469	1			455		93.9394		455		32		Gehan-Breslow-Wilcoxon test
	488	1			469	78.7879			469	27			Chi square	30.78
	493	1			488	75.7576			488	26			df	1
	496	1			493	72.7273			493	25			P value	<0.0001
	497	1			496	69.697			496	24			P value summary	****
	515		1		497	66.6667			497	23			Are the survival curves sig different?	Yes
	528	1			515		90.9091		515		31
	533	1			528	63.6364			528	22			Median survival
	535	1			533	60.6061			533	21			Veh	578
	536		1		535	57.5758			535	20			Aldometanib (100 mg/l)	805
	539	1			536		87.8788		536		30		Ratio (and its reciprocal)	0.718	1.393
	547	1			539	54.5455			539	19			95% CI of ratio	0.4432 to 1.163	0.8596 to 2.256
	578	1			547	51.5152			547	18
	582	1			578	48.4848			578	17			Hazard Ratio (Mantel-Haenszel)	A/B	B/A
	583	1			582	45.4545			582	16			Ratio (and its reciprocal)	7.585	0.1318
	596	1			583	42.4242			583	15			95% CI of ratio	3.969 to 14.50	0.06898 to 0.2520
	599	1			596	39.3939			596	14
	599	1			599	33.3333			599	13			Hazard Ratio (logrank)	A/B	B/A
	603	1			603	30.303			603	11			Ratio (and its reciprocal)	3.568	0.2803
	611	1			611	27.2727			611	10			95% CI of ratio	1.991 to 6.395	0.1564 to 0.5023
	615		1		615		84.8485		615		29
	627	1			627	24.2424			627	9
	629	1			628		81.8182		628		28
	634	1			629	21.2121			629	8
	636	1			634	18.1818			634	7
	636	1			636	12.1212			636	6
	628		1		639	6.06061			639	4
	639	1			644		78.7879		644		27
	639	1			646		75.7576		646		26
	644		1		653		72.7273		653		25
	646		1		677		69.697		677		24
	653		1		698		66.6667		698		23
	677		1		710		63.6364		710		22
	698		1		723		60.6061		723		21
	710		1		731		57.5758		731		20
	723		1		749		54.5455		749		19
	731		1		787		51.5152		787		18
	749		1		792	3.0303			792	2
	787		1		805		48.4848		805		17
	792	1			828		45.4545		828		16
	805		1		836		42.4242		836		15
	828		1		865		39.3939		865		14
	836		1		872	0			872	1
	865		1		899		36.3636		899		13
	872	1			913		33.3333		913		12
	899		1		964		30.303		964		11
	913		1		982		27.2727		982		10
	964		1		1037		24.2424		1037		9
	982		1		1053		21.2121		1053		8
	1037		1		1092		18.1818		1092		7
	1135		1		1135		15.1515		1135		6
	1226		1		1145		12.1212		1145		5
	1189		1		1164		9.09091		1164		4
	1247		1		1189		6.06061		1189		3
	1164		1		1226		3.0303		1226		2
	1053		1		1247		0		1247		1
	1092		1
	1145		1

## Sheet: Fig. 1b
		vehicle															50 mg/l													100 mg/l										150 mg/l
	0-1	8	2	5	4	0	0	0	3	9	0	0	0	5	2	0	0	6	3	7	0	4	4	4	6	4	5	3	3	4	6	3	6	8	0	3	6	2	0	3	4	8	1	2	1	4
	1-3	13	3	4	4	4	4	7	5	11	4	5	6	3	3	5	3	3	3	5	3	2	3	4	4	3	6	4	2	3	6	1	6	7	2	3	4	3	3	4	1	6	5	1	2	1
	3-5	10	6	5	7	8	6	7	6	8	4	5	4	9	5	3	5	4	2	3	3	2	5	5	5	6	7	4	4	3	5	2	5	5	1	1	1	1	3	1	0	1	3	2	0	0
	5-7	11	5	7	10	6	6	4	6	10	5	6	7	6	4	5	2	4	2	1	2	1	3	2	3	5	3	2	3	1	3	3	3	4	0	0	1	0	0	0	0	1	1	1	1	0
	7-9	3	3	4	3	3	4	3	7	4	3	3	4	4	4	3	1	1	1	1	1	0	0	0	3	2	2	1	1	1	1	1	1	1	0	0	0	0	0	0	0	0	0	0	0	0
	>9	0	2	3	2	3	2	4	1	0	1	0	2	3	3	1	2	1	0	0	1	0	1	0	2	1	1	1	1	1	0	1	1	1	0	0	0	0	1	0	0	0	0	0	0	0
	Table Analyzed	tumor size of different concentrations
								Within each row, compare columns (simple effects within rows)
	Two-way ANOVA	Ordinary
	Alpha	0.05						Number of families	6
								Number of comparisons per family	6
	Source of Variation	% of total variation	P value	P value summary	Significant?			Alpha	0.05
	Interaction	13.72	<0.0001	****	Yes
	Row Factor	19.45	<0.0001	****	Yes			Tukey's multiple comparisons test	Predicted (LS) mean diff.	95.00% CI of diff.	Below threshold?	Summary	Adjusted P Value
	Column Factor	19.84	<0.0001	****	Yes
								0-1
	ANOVA table	SS (Type III)	DF	MS	F (DFn, DFd)	P value		vehicle vs. 50 mg/l	-1.236	-2.958 to 0.4866	No	ns	0.2499
	Interaction	235.2	15	15.68	F (15, 246) = 5.078	P<0.0001		vehicle vs. 100mg/l	-1.267	-3.122 to 0.5891	No	ns	0.2925
	Row Factor	333.3	5	66.66	F (5, 246) = 21.59	P<0.0001		vehicle vs. 150 mg/l	-0.7524	-2.833 to 1.328	No	ns	0.7859
	Column Factor	340.1	3	113.4	F (3, 246) = 36.71	P<0.0001		50 mg/l vs. 100mg/l	-0.03077	-1.943 to 1.881	No	ns	>0.9999
	Residual	759.7	246	3.088				50 mg/l vs. 150 mg/l	0.4835	-1.648 to 2.615	No	ns	0.936
								100mg/l vs. 150 mg/l	0.5143	-1.726 to 2.754	No	ns	0.9339
	Spearman's test for heteroscedasticity
	Rs of predicted Y vs. |residual|	0.4054						1-3
	P value (one tailed)	<0.0001						vehicle vs. 50 mg/l	1.938	0.2160 to 3.661	Yes	*	0.0204
	Passed (P > 0.05)?	No						vehicle vs. 100mg/l	1.6	-0.2557 to 3.456	No	ns	0.118
								vehicle vs. 150 mg/l	2.543	0.4622 to 4.624	Yes	**	0.0095
	Normality of Residuals							50 mg/l vs. 100mg/l	-0.3385	-2.250 to 1.574	No	ns	0.968
	Test name	Statistics	P value	Passed normality test (alpha=0.05)?	P value summary			50 mg/l vs. 150 mg/l	0.6044	-1.527 to 2.735	No	ns	0.8835
	D'Agostino-Pearson omnibus (K2)	52.74	<0.0001	No	****			100mg/l vs. 150 mg/l	0.9429	-1.297 to 3.183	No	ns	0.6968
	Anderson-Darling (A2*)	3.944	<0.0001	No	****
	Shapiro-Wilk (W)	0.9437	<0.0001	No	****			3-5
	Kolmogorov-Smirnov (distance)	0.1336	<0.0001	No	****			vehicle vs. 50 mg/l	1.969	0.2467 to 3.692	Yes	*	0.0178
								vehicle vs. 100mg/l	3.5	1.644 to 5.356	Yes	****	<0.0001
	Data summary							vehicle vs. 150 mg/l	5.2	3.119 to 7.281	Yes	****	<0.0001
	Number of columns (Column Factor)	4						50 mg/l vs. 100mg/l	1.531	-0.3812 to 3.443	No	ns	0.1656
	Number of rows (Row Factor)	6						50 mg/l vs. 150 mg/l	3.231	1.100 to 5.362	Yes	***	0.0007
	Number of values	270						100mg/l vs. 150 mg/l	1.7	-0.5401 to 3.940	No	ns	0.2049
								5-7
								vehicle vs. 50 mg/l	3.995	2.272 to 5.717	Yes	****	<0.0001
								vehicle vs. 100mg/l	5.033	3.178 to 6.889	Yes	****	<0.0001
								vehicle vs. 150 mg/l	5.962	3.881 to 8.043	Yes	****	<0.0001
								50 mg/l vs. 100mg/l	1.038	-0.8735 to 2.950	No	ns	0.4975
								50 mg/l vs. 150 mg/l	1.967	-0.1640 to 4.098	No	ns	0.0821
								100mg/l vs. 150 mg/l	0.9286	-1.312 to 3.169	No	ns	0.7068
								7-9
								vehicle vs. 50 mg/l	2.59	0.8673 to 4.312	Yes	***	0.0007
								vehicle vs. 100mg/l	3.167	1.311 to 5.022	Yes	****	<0.0001
								vehicle vs. 150 mg/l	3.667	1.586 to 5.747	Yes	****	<0.0001
								50 mg/l vs. 100mg/l	0.5769	-1.335 to 2.489	No	ns	0.8633
								50 mg/l vs. 150 mg/l	1.077	-1.054 to 3.208	No	ns	0.5592
								100mg/l vs. 150 mg/l	0.5	-1.740 to 2.740	No	ns	0.9388
								>9
								vehicle vs. 50 mg/l	0.9538	-0.7686 to 2.676	No	ns	0.4804
								vehicle vs. 100mg/l	1.3	-0.5557 to 3.156	No	ns	0.2701
								vehicle vs. 150 mg/l	1.8	-0.2807 to 3.881	No	ns	0.116
								50 mg/l vs. 100mg/l	0.3462	-1.566 to 2.258	No	ns	0.9659
								50 mg/l vs. 150 mg/l	0.8462	-1.285 to 2.977	No	ns	0.7337
								100mg/l vs. 150 mg/l	0.5	-1.740 to 2.740	No	ns	0.9388
								Test details	Predicted (LS) mean 1	Predicted (LS) mean 2	Predicted (LS) mean diff.	SE of diff.	N1	N2	q	DF
								0-1
								vehicle vs. 50 mg/l	2.533	3.769	-1.236	0.6659	15	13	2.625	246
								vehicle vs. 100mg/l	2.533	3.8	-1.267	0.7174	15	10	2.497	246
								vehicle vs. 150 mg/l	2.533	3.286	-0.7524	0.8044	15	7	1.323	246
								50 mg/l vs. 100mg/l	3.769	3.8	-0.03077	0.7392	13	10	0.05887	246
								50 mg/l vs. 150 mg/l	3.769	3.286	0.4835	0.8238	13	7	0.83	246
								100mg/l vs. 150 mg/l	3.8	3.286	0.5143	0.866	10	7	0.8398	246
								1-3
								vehicle vs. 50 mg/l	5.4	3.462	1.938	0.6659	15	13	4.117	246
								vehicle vs. 100mg/l	5.4	3.8	1.6	0.7174	15	10	3.154	246
								vehicle vs. 150 mg/l	5.4	2.857	2.543	0.8044	15	7	4.471	246
								50 mg/l vs. 100mg/l	3.462	3.8	-0.3385	0.7392	13	10	0.6476	246
								50 mg/l vs. 150 mg/l	3.462	2.857	0.6044	0.8238	13	7	1.038	246
								100mg/l vs. 150 mg/l	3.8	2.857	0.9429	0.866	10	7	1.54	246
								3-5
								vehicle vs. 50 mg/l	6.2	4.231	1.969	0.6659	15	13	4.182	246
								vehicle vs. 100mg/l	6.2	2.7	3.5	0.7174	15	10	6.899	246
								vehicle vs. 150 mg/l	6.2	1	5.2	0.8044	15	7	9.142	246
								50 mg/l vs. 100mg/l	4.231	2.7	1.531	0.7392	13	10	2.929	246
								50 mg/l vs. 150 mg/l	4.231	1	3.231	0.8238	13	7	5.546	246
								100mg/l vs. 150 mg/l	2.7	1	1.7	0.866	10	7	2.776	246
								5-7
								vehicle vs. 50 mg/l	6.533	2.538	3.995	0.6659	15	13	8.484	246
								vehicle vs. 100mg/l	6.533	1.5	5.033	0.7174	15	10	9.922	246
								vehicle vs. 150 mg/l	6.533	0.5714	5.962	0.8044	15	7	10.48	246
								50 mg/l vs. 100mg/l	2.538	1.5	1.038	0.7392	13	10	1.987	246
								50 mg/l vs. 150 mg/l	2.538	0.5714	1.967	0.8238	13	7	3.377	246
								100mg/l vs. 150 mg/l	1.5	0.5714	0.9286	0.866	10	7	1.516	246
								7-9
								vehicle vs. 50 mg/l	3.667	1.077	2.59	0.6659	15	13	5.5	246
								vehicle vs. 100mg/l	3.667	0.5	3.167	0.7174	15	10	6.242	246
								vehicle vs. 150 mg/l	3.667	0	3.667	0.8044	15	7	6.446	246
								50 mg/l vs. 100mg/l	1.077	0.5	0.5769	0.7392	13	10	1.104	246
								50 mg/l vs. 150 mg/l	1.077	0	1.077	0.8238	13	7	1.849	246
								100mg/l vs. 150 mg/l	0.5	0	0.5	0.866	10	7	0.8165	246
								>9
								vehicle vs. 50 mg/l	1.8	0.8462	0.9538	0.6659	15	13	2.026	246
								vehicle vs. 100mg/l	1.8	0.5	1.3	0.7174	15	10	2.563	246
								vehicle vs. 150 mg/l	1.8	0	1.8	0.8044	15	7	3.165	246
								50 mg/l vs. 100mg/l	0.8462	0.5	0.3462	0.7392	13	10	0.6623	246
								50 mg/l vs. 150 mg/l	0.8462	0	0.8462	0.8238	13	7	1.453	246
								100mg/l vs. 150 mg/l	0.5	0	0.5	0.866	10	7	0.8165	246

## Sheet: Fig. 1c
		vehicle								12w												24w											35w
	0-1	0	1	4	2	2	2	1	2	0	0	2	2	1	3	8	3	3	5	3	2	3	1	1	6	1	1	0	1	3	0	1	4	2	2	3	1	4	2	4	1	1	2	5	2
	1-3	1	2	6	3	3	1	1	2	2	2	2	2	2	3	4	2	0	3	2	4	5	1	1	3	0	2	0	3	1	1	2	5	0	3	2	2	2	4	2	0	2	2	3	5
	3-5	2	5	9	9	6	3	4	3	0	0	1	0	0	0	0	0	0	0	1	2	2	1	2	0	1	1	1	1	0	0	4	1	0	1	2	1	0	3	0	0	2	1	2	2
	5-7	2	7	7	9	8	7	4	4	0	0	0	0	0	0	0	0	0	0	0	0	0	0	1	0	1	1	0	0	0	0	2	0	0	1	1	0	0	0	0	0	0	0	0	0
	7-9	3	4	9	5	4	5	2	1	0	0	0	0	0	0	0	0	0	0	0	0	0	0	0	0	1	0	0	0	0	0	0	0	0	1	1	0	0	0	0	0	0	0	0	0
	> 9	2	5	5	3	2	3	1	1	0	0	0	0	0	0	0	0	0	0	0	0	0	0	0	0	0	0	0	0	0	0	0	0	0	0	0	0	0	0	0	0	0	0	0	0
								Within each row, compare columns (simple effects within rows)
	Table Analyzed	tumor size of vehicle 12 24 35w
								Number of families	6
	Two-way ANOVA	Ordinary						Number of comparisons per family	6
	Alpha	0.05						Alpha	0.05
	Source of Variation	% of total variation	P value	P value summary	Significant?			Tukey's multiple comparisons test	Predicted (LS) mean diff.	95.00% CI of diff.	Below threshold?	Summary	Adjusted P Value
	Interaction	21.39	<0.0001	****	Yes
	Row Factor	7.979	<0.0001	****	Yes			0-1
	Column Factor	29.38	<0.0001	****	Yes			vehicle vs. 12w	-0.9167	-2.415 to 0.5812	No	ns	0.3901
								vehicle vs. 24w	0.1136	-1.411 to 1.639	No	ns	0.9975
	ANOVA table	SS (Type III)	DF	MS	F (DFn, DFd)	P value		vehicle vs. 35w	-0.7885	-2.263 to 0.6862	No	ns	0.5111
	Interaction	216.7	15	14.45	F (15, 240) = 8.979	P<0.0001		12w vs. 24w	1.03	-0.3395 to 2.400	No	ns	0.2118
	Row Factor	80.83	5	16.17	F (5, 240) = 10.05	P<0.0001		12w vs. 35w	0.1282	-1.186 to 1.442	No	ns	0.9943
	Column Factor	297.7	3	99.23	F (3, 240) = 61.67	P<0.0001		24w vs. 35w	-0.9021	-2.247 to 0.4423	No	ns	0.3074
	Residual	386.2	240	1.609
								1-3
	Spearman's test for heteroscedasticity							vehicle vs. 12w	0.04167	-1.456 to 1.540	No	ns	0.9999
	Rs of predicted Y vs. |residual|	0.8015						vehicle vs. 24w	0.6477	-0.8771 to 2.173	No	ns	0.6905
	P value (one tailed)	<0.0001						vehicle vs. 35w	-0.08654	-1.561 to 1.388	No	ns	0.9988
	Passed (P > 0.05)?	No						12w vs. 24w	0.6061	-0.7638 to 1.976	No	ns	0.6623
								12w vs. 35w	-0.1282	-1.442 to 1.186	No	ns	0.9943
	Normality of Residuals							24w vs. 35w	-0.7343	-2.079 to 0.6102	No	ns	0.4925
	Test name	Statistics	P value	Passed normality test (alpha=0.05)?	P value summary
	D'Agostino-Pearson omnibus (K2)	58.66	<0.0001	No	****			3-5
	Anderson-Darling (A2*)	11.79	<0.0001	No	****			vehicle vs. 12w	4.792	3.294 to 6.290	Yes	****	<0.0001
	Shapiro-Wilk (W)	0.8852	<0.0001	No	****			vehicle vs. 24w	3.943	2.418 to 5.468	Yes	****	<0.0001
	Kolmogorov-Smirnov (distance)	0.2311	<0.0001	No	****			vehicle vs. 35w	3.971	2.497 to 5.446	Yes	****	<0.0001
								12w vs. 24w	-0.8485	-2.218 to 0.5214	No	ns	0.3792
	Data summary							12w vs. 35w	-0.8205	-2.134 to 0.4932	No	ns	0.3716
	Number of columns (Column Factor)	4						24w vs. 35w	0.02797	-1.316 to 1.372	No	ns	>0.9999
	Number of rows (Row Factor)	6
	Number of values	264						5-7
								vehicle vs. 12w	6	4.502 to 7.498	Yes	****	<0.0001
								vehicle vs. 24w	5.545	4.021 to 7.070	Yes	****	<0.0001
								vehicle vs. 35w	5.846	4.372 to 7.321	Yes	****	<0.0001
								12w vs. 24w	-0.4545	-1.824 to 0.9153	No	ns	0.8262
								12w vs. 35w	-0.1538	-1.468 to 1.160	No	ns	0.9903
								24w vs. 35w	0.3007	-1.044 to 1.645	No	ns	0.9384
								7-9
								vehicle vs. 12w	4.125	2.627 to 5.623	Yes	****	<0.0001
								vehicle vs. 24w	4.034	2.509 to 5.559	Yes	****	<0.0001
								vehicle vs. 35w	3.971	2.497 to 5.446	Yes	****	<0.0001
								12w vs. 24w	-0.09091	-1.461 to 1.279	No	ns	0.9982
								12w vs. 35w	-0.1538	-1.468 to 1.160	No	ns	0.9903
								24w vs. 35w	-0.06294	-1.407 to 1.281	No	ns	0.9994
								> 9
								vehicle vs. 12w	2.75	1.252 to 4.248	Yes	****	<0.0001
								vehicle vs. 24w	2.75	1.225 to 4.275	Yes	****	<0.0001
								vehicle vs. 35w	2.75	1.275 to 4.225	Yes	****	<0.0001
								12w vs. 24w	0	-1.370 to 1.370	No	ns	>0.9999
								12w vs. 35w	0	-1.314 to 1.314	No	ns	>0.9999
								24w vs. 35w	0	-1.344 to 1.344	No	ns	>0.9999
								Test details	Predicted (LS) mean 1	Predicted (LS) mean 2	Predicted (LS) mean diff.	SE of diff.	N1	N2	q	DF
								0-1
								vehicle vs. 12w	1.75	2.667	-0.9167	0.579	8	12	2.239	240
								vehicle vs. 24w	1.75	1.636	0.1136	0.5894	8	11	0.2727	240
								vehicle vs. 35w	1.75	2.538	-0.7885	0.57	8	13	1.956	240
								12w vs. 24w	2.667	1.636	1.03	0.5295	12	11	2.752	240
								12w vs. 35w	2.667	2.538	0.1282	0.5078	12	13	0.3571	240
								24w vs. 35w	1.636	2.538	-0.9021	0.5197	11	13	2.455	240
								1-3
								vehicle vs. 12w	2.375	2.333	0.04167	0.579	8	12	0.1018	240
								vehicle vs. 24w	2.375	1.727	0.6477	0.5894	8	11	1.554	240
								vehicle vs. 35w	2.375	2.462	-0.08654	0.57	8	13	0.2147	240
								12w vs. 24w	2.333	1.727	0.6061	0.5295	12	11	1.619	240
								12w vs. 35w	2.333	2.462	-0.1282	0.5078	12	13	0.3571	240
								24w vs. 35w	1.727	2.462	-0.7343	0.5197	11	13	1.998	240
								3-5
								vehicle vs. 12w	5.125	0.3333	4.792	0.579	8	12	11.7	240
								vehicle vs. 24w	5.125	1.182	3.943	0.5894	8	11	9.461	240
								vehicle vs. 35w	5.125	1.154	3.971	0.57	8	13	9.853	240
								12w vs. 24w	0.3333	1.182	-0.8485	0.5295	12	11	2.266	240
								12w vs. 35w	0.3333	1.154	-0.8205	0.5078	12	13	2.285	240
								24w vs. 35w	1.182	1.154	0.02797	0.5197	11	13	0.07612	240
								5-7
								vehicle vs. 12w	6	1.332e-15	6	0.579	8	12	14.66	240
								vehicle vs. 24w	6	0.4545	5.545	0.5894	8	11	13.31	240
								vehicle vs. 35w	6	0.1538	5.846	0.57	8	13	14.5	240
								12w vs. 24w	1.332e-15	0.4545	-0.4545	0.5295	12	11	1.214	240
								12w vs. 35w	1.332e-15	0.1538	-0.1538	0.5078	12	13	0.4285	240
								24w vs. 35w	0.4545	0.1538	0.3007	0.5197	11	13	0.8183	240
								7-9
								vehicle vs. 12w	4.125	8.882e-16	4.125	0.579	8	12	10.08	240
								vehicle vs. 24w	4.125	0.09091	4.034	0.5894	8	11	9.679	240
								vehicle vs. 35w	4.125	0.1538	3.971	0.57	8	13	9.853	240
								12w vs. 24w	8.882e-16	0.09091	-0.09091	0.5295	12	11	0.2428	240
								12w vs. 35w	8.882e-16	0.1538	-0.1538	0.5078	12	13	0.4285	240
								24w vs. 35w	0.09091	0.1538	-0.06294	0.5197	11	13	0.1713	240
								> 9
								vehicle vs. 12w	2.75	0	2.75	0.579	8	12	6.717	240
								vehicle vs. 24w	2.75	0	2.75	0.5894	8	11	6.598	240
								vehicle vs. 35w	2.75	0	2.75	0.57	8	13	6.823	240
								12w vs. 24w	0	0	0	0.5295	12	11	0	240
								12w vs. 35w	0	0	0	0.5078	12	13	0	240
								24w vs. 35w	0	0	0	0.5197	11	13	0	240

## Sheet: Fig. 1d
	vehicle	aldometanib									vehicle	aldometanib
	55.362	16.26		Table Analyzed	AFP positive area in tumour					Number of values	4	5
	51.935	25.211
	67.375	30.263		Column B	aldometanib					Minimum	50.81	14.75
	50.81	22.56		vs.	vs.					25% Percentile	51.09	15.5
		14.746		Column A	vehicle					Median	53.65	22.56
										75% Percentile	64.37	27.74
				Unpaired t test						Maximum	67.38	30.26
				P value	0.0001
				P value summary	***					Mean	56.37	21.81
				Significantly different (P < 0.05)?	Yes					Std. Deviation	7.587	6.409
				One- or two-tailed P value?	Two-tailed					Std. Error of Mean	3.794	2.866
				t, df	t=7.426, df=7
										Lower 95% CI	44.3	13.85
				How big is the difference?						Upper 95% CI	68.44	29.77
				Mean of column A	56.37
				Mean of column B	21.81
				Difference between means (B - A) ± SEM	-34.56 ± 4.654
				95% confidence interval	-45.57 to -23.56
				R squared (eta squared)	0.8874
				F test to compare variances
				F, DFn, Dfd	1.402, 3, 4
				P value	0.7296
				P value summary	ns
				Significantly different (P < 0.05)?	No
				Normality of Residuals
				Test name	Statistics	P value	Passed normality test (alpha=0.05)?	P value summary
				Anderson-Darling (A2*)	0.3817	0.3181	Yes	ns
				D'Agostino-Pearson omnibus (K2)	1.282	0.5268	Yes	ns
				Shapiro-Wilk (W)	0.9033	0.2717	Yes	ns
				Kolmogorov-Smirnov (distance)	0.1973	>0.1000	Yes	ns
				Data analyzed
				Sample size, column A	4
				Sample size, column B	5

## Sheet: Fig. 1e
		vehicle										aldometanib
	0-1	8	3	6	3	5	3	5	7	6	3	3	3	7	5	3	4
	1-3	4	5	7	3	9	7	7	5	4	8	4	2	6	7	5	6
	3-5	7	7	8	5	7	8	6	9	7	7	6	3	5	6	6	3
	5-7	3	4	4	5	5	4	4	6	6	4	3	2	1	2	3	2
	7-9	3	3	3	1	2	3	2	2	2	2	2	1	0	0	0	1
	>9	2	2	1	2	1	2	1	1	1	1	0	0	0	0	0	1
	Table Analyzed	tumour of size of MYC;Trp53-/-
								Compare each cell mean with the other cell mean in that row
	Two-way ANOVA	Ordinary
	Alpha	0.05						Number of families	1
								Number of comparisons per family	6
	Source of Variation	% of total variation	P value	P value summary	Significant?			Alpha	0.05
	Interaction	1.556	0.3912	ns	No
	Row Factor	60.12	<0.0001	****	Yes			Šídák's multiple comparisons test	Predicted (LS) mean diff.	95.00% CI of diff.	Below threshold?	Summary	Adjusted P Value
	Column Factor	9.269	<0.0001	****	Yes
								Group A - Group B
	ANOVA table	SS (Type III)	DF	MS	F (DFn, DFd)	P value		0-1	0.7333	-1.052 to 2.519	No	ns	0.8507
	Interaction	8.69	5	1.738	F (5, 84) = 1.055	P=0.3912		1-3	0.9	-0.8858 to 2.686	No	ns	0.6918
	Row Factor	335.7	5	67.14	F (5, 84) = 40.76	P<0.0001		3-5	2.267	0.4809 to 4.052	Yes	**	0.0058
	Column Factor	51.76	1	51.76	F (1, 84) = 31.42	P<0.0001		5-7	2.333	0.5475 to 4.119	Yes	**	0.0042
	Residual	138.4	84	1.647				7-9	1.633	-0.1525 to 3.419	No	ns	0.0909
								>9	1.233	-0.5525 to 3.019	No	ns	0.3372
	Difference between column means
	Predicted (LS) mean of Group A	4.35
	Predicted (LS) mean of Group B	2.833						Test details	Predicted (LS) mean 1	Predicted (LS) mean 2	Predicted (LS) mean diff.	SE of diff.	N1	N2	t	DF
	Difference between predicted means	1.517
	SE of difference	0.2706						Group A - Group B
	95% CI of difference	0.9786 to 2.055						0-1	4.9	4.167	0.7333	0.6628	10	6	1.106	84
								1-3	5.9	5	0.9	0.6628	10	6	1.358	84
	Spearman's test for heteroscedasticity							3-5	7.1	4.833	2.267	0.6628	10	6	3.42	84
	Rs of predicted Y vs. |residual|	0.3572						5-7	4.5	2.167	2.333	0.6628	10	6	3.521	84
	P value (one tailed)	0.0002						7-9	2.3	0.6667	1.633	0.6628	10	6	2.464	84
	Passed (P > 0.05)?	No						>9	1.4	0.1667	1.233	0.6628	10	6	1.861	84
	Normality of Residuals
	Test name	Statistics	P value	Passed normality test (alpha=0.05)?	P value summary
	D'Agostino-Pearson omnibus (K2)	0.6919	0.7076	Yes	ns
	Anderson-Darling (A2*)	0.6739	0.0761	Yes	ns
	Shapiro-Wilk (W)	0.9813	0.187	Yes	ns
	Kolmogorov-Smirnov (distance)	0.09552	0.0308	No	*
	Data summary
	Number of columns (Column Factor)	2
	Number of rows (Row Factor)	6
	Number of values	96

## Sheet: Fig. 1f
	Vehicle	Aldometanib		Table Analyzed	tumor weight of hepa1-6						Vehicle	Aldometanib
	1.824	0.71								Number of values	12	11
	0.971	0.495		Column B	Aldometanib
	1.85	1.065		vs.	vs.					Minimum	0.902	0.333
	1.651	0.502		Column A	Vehicle					25% Percentile	0.9928	0.495
	0.931	0.39								Median	1.696	0.71
	1.75	0.637		Unpaired t test						75% Percentile	1.844	1.007
	1.874	1.007		P value	<0.0001					Maximum	2.073	1.108
	1.058	0.333		P value summary	****					Range	1.171	0.775
	1.741	1.108		Significantly different (P < 0.05)?	Yes
	2.073	0.995		One- or two-tailed P value?	Two-tailed					Mean	1.484	0.7336
	0.902	0.828		t, df	t=4.842, df=21					Std. Deviation	0.4362	0.283
	1.183									Std. Error of Mean	0.1259	0.08533
				How big is the difference?
				Mean of column A	1.484					Lower 95% CI of mean	1.207	0.5435
				Mean of column B	0.7336					Upper 95% CI of mean	1.761	0.9238
				Difference between means (B - A) ± SEM	-0.7504 ± 0.1550
				95% confidence interval	-1.073 to -0.4281
				R squared (eta squared)	0.5275
				F test to compare variances
				F, DFn, Dfd	2.376, 11, 10
				P value	0.1839
				P value summary	ns
				Significantly different (P < 0.05)?	No
				Normality of Residuals
				Test name	Statistics	P value	Passed normality test (alpha=0.05)?	P value summary
				Anderson-Darling (A2*)	0.8058	0.0313	No	*
				D'Agostino-Pearson omnibus (K2)	6.897	0.0318	No	*
				Shapiro-Wilk (W)	0.9143	0.0504	Yes	ns
				Kolmogorov-Smirnov (distance)	0.1955	0.0228	No	*
				Data analyzed
				Sample size, column A	12
				Sample size, column B	11

## Sheet: Fig. 1g
			hepa1-6 survival
			Days	Veh	Aldometanib			Comparison of Survival Curves					Vehicle	Aldometanib
			19	1								Number of rows	37	37
			19	1				Log-rank (Mantel-Cox) test				# of blank rows	17	20
			19	1				Chi square	7.607			# rows with impossible data	0	0
			19	1				df	1			# censored subjects	0	0
			22	1				P value	0.0058			# deaths/events	20	17
			22	1				P value summary	**
			25	1				Are the survival curves sig different?	Yes			Median survival	26	33
			25	1
			25	1				Gehan-Breslow-Wilcoxon test
			26	1				Chi square	9.279
			26	1				df	1
			26	1				P value	0.0023
			28	1				P value summary	**
			29	1				Are the survival curves sig different?	Yes
			30	1
			31	1				Median survival
			34	1				Veh	26
			35	1				Aldometanib	33
			36	1				Ratio (and its reciprocal)	0.7879	1.269
			36	1				95% CI of ratio	0.4127 to 1.504	0.6649 to 2.423
			23		1
			26		1			Hazard Ratio (Mantel-Haenszel)	A/B	B/A
			27		1			Ratio (and its reciprocal)	2.891	0.3459
			28		1			95% CI of ratio	1.360 to 6.148	0.1626 to 0.7355
			31		1
			31		1			Hazard Ratio (logrank)	A/B	B/A
			32		1			Ratio (and its reciprocal)	2.215	0.4515
			33		1			95% CI of ratio	1.126 to 4.359	0.2294 to 0.8884
			33		1
			34		1
			34		1
			35		1
			36		1
			36		1
			37		1
			39		1
			41		1
