# Supplementary material for: Glucose starvation mimetic aldometanib removes immune barriers permitting mice with hepatocellular carcinoma to live to normal ages
Source: Cell Res. 2025 Nov 25;35(12):934–53. doi: 10.1038/s41422-025-01195-4 (PMC12690099; doi:10.1038/s41422-025-01195-4)
Supplement: Supplementary file 20 — Source Data [file 41422_2025_1195_MOESM20_ESM.zip › Source Data/Source Data Fig. 2.xlsx]

## Sheet: Fig. 2b
		Veh-WT													Aldo-WT																Veh-KO																Aldo-LKO
	0-1	3	8	6	5	8	6	6	4	6	4	3	12	5	7	7	4	8	3	5	3	9	6	7	3	3	5	10	8	6	6	8	5	2	3	3	2	5	4	6	10	7	8	9	5	11	8	8	7
	1-3	6	8	7	7	9	4	7	7	8	7	5	14	9	5	4	2	3	1	1	1	6	5	5	2	1	3	8	7	2	7	11	2	6	1	5	7	9	8	13	7	5	10	6	7	9	5	9	5
	3-5	4	12	6	7	12	8	11	8	11	6	4	10	7	3	2	1	0	1	1	0	4	3	3	3	1	3	5	4	3	9	8	4	5	2	4	2	11	12	10	9	5	9	7	5	10	6	9	7
	5-7	7	2	7	8	11	6	3	6	6	7	6	5	9	0	0	1	0	0	0	0	1	4	2	2	1	4	3	2	2	6	0	4	3	1	3	0	5	9	9	8	6	5	5	4	3	3	1	4
	7-9	2	1	5	3	4	3	2	3	8	4	5	4	1	0	0	0	0	0	0	0	0	3	1	0	0	1	1	2	1	4	0	3	5	2	3	0	0	8	6	5	2	1	1	1	2	2	2	2
	>9	0	2	3	0	4	3	0	3	2	2	2	3	0	0	0	1	0	0	1	0	0	1	0	1	0	0	0	0	0	0	0	0	0	2	2	0	0	0	2	0	2	2	2	2	2	2	2	3
	Table Analyzed	tumor size of AMPK dependence (DEN-HFD)						Within each row, compare columns (simple effects within rows)
	Two-way ANOVA	Ordinary						Number of families	6
	Alpha	0.05						Number of comparisons per family	6
								Alpha	0.05
	Source of Variation	% of total variation	P value	P value summary	Significant?
	Interaction	5.83	0.0001	***	Yes			Tukey's multiple comparisons test	Predicted (LS) mean diff.	95.00% CI of diff.	Below threshold?	Summary	Adjusted P Value
	Row Factor	36.9	<0.0001	****	Yes
	Column Factor	13.11	<0.0001	****	Yes			0-1
								Veh-WT vs. Aldo-WT	-0.02885	-2.167 to 2.110	No	ns	>0.9999
	ANOVA table	SS (Type III)	DF	MS	F (DFn, DFd)	P value		Veh-WT vs. Veh-LKO	-0.02885	-2.167 to 2.110	No	ns	>0.9999
	Interaction	227.3	15	15.16	F (15, 348) = 3.079	P=0.0001		Veh-WT vs. Aldo-LKO	0.1991	-1.911 to 2.309	No	ns	0.9949
	Row Factor	1439	5	287.8	F (5, 348) = 58.46	P<0.0001		Aldo-WT vs. Veh-LKO	0	-2.025 to 2.025	No	ns	>0.9999
	Column Factor	511	3	170.3	F (3, 348) = 34.61	P<0.0001		Aldo-WT vs. Aldo-LKO	0.2279	-1.767 to 2.223	No	ns	0.9911
	Residual	1713	348	4.922				Veh-LKO vs. Aldo-LKO	0.2279	-1.767 to 2.223	No	ns	0.9911
	Spearman's test for heteroscedasticity							1-3
	Rs of predicted Y vs. |residual|	0.3426						Veh-WT vs. Aldo-WT	4.038	1.900 to 6.177	Yes	****	<0.0001
	P value (one tailed)	<0.0001						Veh-WT vs. Veh-LKO	0.476	-1.663 to 2.614	No	ns	0.9396
	Passed (P > 0.05)?	No						Veh-WT vs. Aldo-LKO	1.009	-1.101 to 3.119	No	ns	0.6054
								Aldo-WT vs. Veh-LKO	-3.563	-5.587 to -1.538	Yes	****	<0.0001
	Normality of Residuals							Aldo-WT vs. Aldo-LKO	-3.029	-5.024 to -1.035	Yes	***	0.0006
	Test name	Statistics	P value	Passed normality test (alpha=0.05)?	P value summary			Veh-LKO vs. Aldo-LKO	0.5331	-1.462 to 2.528	No	ns	0.9009
	D'Agostino-Pearson omnibus (K2)	6.768	0.0339	No	*
	Anderson-Darling (A2*)	0.9076	0.0206	No	*			3-5
	Shapiro-Wilk (W)	0.9906	0.0182	No	*			Veh-WT vs. Aldo-WT	5.841	3.703 to 7.980	Yes	****	<0.0001
	Kolmogorov-Smirnov (distance)	0.04923	0.0305	No	*			Veh-WT vs. Veh-LKO	1.154	-0.9847 to 3.292	No	ns	0.5047
								Veh-WT vs. Aldo-LKO	1.566	-0.5445 to 3.676	No	ns	0.2235
	Data summary							Aldo-WT vs. Veh-LKO	-4.688	-6.712 to -2.663	Yes	****	<0.0001
	Number of columns (Column Factor)	4						Aldo-WT vs. Aldo-LKO	-4.276	-6.271 to -2.281	Yes	****	<0.0001
	Number of rows (Row Factor)	6						Veh-LKO vs. Aldo-LKO	0.4118	-1.583 to 2.407	No	ns	0.951
	Number of values	372
								5-7
								Veh-WT vs. Aldo-WT	5.01	2.871 to 7.148	Yes	****	<0.0001
								Veh-WT vs. Veh-LKO	1.947	-0.1914 to 4.086	No	ns	0.0889
								Veh-WT vs. Aldo-LKO	1.561	-0.5491 to 3.671	No	ns	0.2258
								Aldo-WT vs. Veh-LKO	-3.063	-5.087 to -1.038	Yes	***	0.0007
								Aldo-WT vs. Aldo-LKO	-3.449	-5.443 to -1.454	Yes	****	<0.0001
								Veh-LKO vs. Aldo-LKO	-0.386	-2.381 to 1.609	No	ns	0.9591
								7-9
								Veh-WT vs. Aldo-WT	2.899	0.7605 to 5.038	Yes	**	0.0029
								Veh-WT vs. Veh-LKO	0.774	-1.364 to 2.913	No	ns	0.7864
								Veh-WT vs. Aldo-LKO	1.579	-0.5310 to 3.689	No	ns	0.2166
								Aldo-WT vs. Veh-LKO	-2.125	-4.150 to -0.1001	Yes	*	0.0355
								Aldo-WT vs. Aldo-LKO	-1.32	-3.315 to 0.6750	No	ns	0.321
								Veh-LKO vs. Aldo-LKO	0.8051	-1.190 to 2.800	No	ns	0.7249
								>9
								Veh-WT vs. Aldo-WT	1.596	-0.5424 to 3.735	No	ns	0.2187
								Veh-WT vs. Veh-LKO	0.8462	-1.292 to 2.985	No	ns	0.737
								Veh-WT vs. Aldo-LKO	0.4932	-1.617 to 2.603	No	ns	0.931
								Aldo-WT vs. Veh-LKO	-0.75	-2.775 to 1.275	No	ns	0.7744
								Aldo-WT vs. Aldo-LKO	-1.103	-3.098 to 0.8920	No	ns	0.4832
								Veh-LKO vs. Aldo-LKO	-0.3529	-2.348 to 1.642	No	ns	0.9683
								Test details	Predicted (LS) mean 1	Predicted (LS) mean 2	Predicted (LS) mean diff.	SE of diff.	N1	N2	q	DF
								0-1
								Veh-WT vs. Aldo-WT	5.846	5.875	-0.02885	0.8284	13	16	0.04924	348
								Veh-WT vs. Veh-LKO	5.846	5.875	-0.02885	0.8284	13	16	0.04924	348
								Veh-WT vs. Aldo-LKO	5.846	5.647	0.1991	0.8174	13	17	0.3445	348
								Aldo-WT vs. Veh-LKO	5.875	5.875	0	0.7844	16	16	0	348
								Aldo-WT vs. Aldo-LKO	5.875	5.647	0.2279	0.7728	16	17	0.4171	348
								Veh-LKO vs. Aldo-LKO	5.875	5.647	0.2279	0.7728	16	17	0.4171	348
								1-3
								Veh-WT vs. Aldo-WT	7.538	3.5	4.038	0.8284	13	16	6.894	348
								Veh-WT vs. Veh-LKO	7.538	7.063	0.476	0.8284	13	16	0.8125	348
								Veh-WT vs. Aldo-LKO	7.538	6.529	1.009	0.8174	13	17	1.746	348
								Aldo-WT vs. Veh-LKO	3.5	7.063	-3.563	0.7844	16	16	6.423	348
								Aldo-WT vs. Aldo-LKO	3.5	6.529	-3.029	0.7728	16	17	5.544	348
								Veh-LKO vs. Aldo-LKO	7.063	6.529	0.5331	0.7728	16	17	0.9756	348
								3-5
								Veh-WT vs. Aldo-WT	8.154	2.313	5.841	0.8284	13	16	9.972	348
								Veh-WT vs. Veh-LKO	8.154	7	1.154	0.8284	13	16	1.97	348
								Veh-WT vs. Aldo-LKO	8.154	6.588	1.566	0.8174	13	17	2.709	348
								Aldo-WT vs. Veh-LKO	2.313	7	-4.688	0.7844	16	16	8.451	348
								Aldo-WT vs. Aldo-LKO	2.313	6.588	-4.276	0.7728	16	17	7.825	348
								Veh-LKO vs. Aldo-LKO	7	6.588	0.4118	0.7728	16	17	0.7536	348
								5-7
								Veh-WT vs. Aldo-WT	6.385	1.375	5.01	0.8284	13	16	8.552	348
								Veh-WT vs. Veh-LKO	6.385	4.438	1.947	0.8284	13	16	3.324	348
								Veh-WT vs. Aldo-LKO	6.385	4.824	1.561	0.8174	13	17	2.701	348
								Aldo-WT vs. Veh-LKO	1.375	4.438	-3.063	0.7844	16	16	5.522	348
								Aldo-WT vs. Aldo-LKO	1.375	4.824	-3.449	0.7728	16	17	6.311	348
								Veh-LKO vs. Aldo-LKO	4.438	4.824	-0.386	0.7728	16	17	0.7065	348
								7-9
								Veh-WT vs. Aldo-WT	3.462	0.5625	2.899	0.8284	13	16	4.949	348
								Veh-WT vs. Veh-LKO	3.462	2.688	0.774	0.8284	13	16	1.321	348
								Veh-WT vs. Aldo-LKO	3.462	1.882	1.579	0.8174	13	17	2.732	348
								Aldo-WT vs. Veh-LKO	0.5625	2.688	-2.125	0.7844	16	16	3.831	348
								Aldo-WT vs. Aldo-LKO	0.5625	1.882	-1.32	0.7728	16	17	2.415	348
								Veh-LKO vs. Aldo-LKO	2.688	1.882	0.8051	0.7728	16	17	1.473	348
								>9
								Veh-WT vs. Aldo-WT	1.846	0.25	1.596	0.8284	13	16	2.725	348
								Veh-WT vs. Veh-LKO	1.846	1	0.8462	0.8284	13	16	1.445	348
								Veh-WT vs. Aldo-LKO	1.846	1.353	0.4932	0.8174	13	17	0.8533	348
								Aldo-WT vs. Veh-LKO	0.25	1	-0.75	0.7844	16	16	1.352	348
								Aldo-WT vs. Aldo-LKO	0.25	1.353	-1.103	0.7728	16	17	2.018	348
								Veh-LKO vs. Aldo-LKO	1	1.353	-0.3529	0.7728	16	17	0.6459	348
[truncated: 14 more columns]

## Sheet: Fig. 2d
	WT mice
	Vehicle-WT cell	Aldometanib-WT cell	Vehicle-KO cell	Aldometanib-KO cell		Table Analyzed	tumor weight of WT-cell in wt-mice					Table Analyzed	tumor weight of ko-cell wt-mice						Vehicle-WT cell	Aldometanib-WT cell	Vehicle-KO cell	Aldometanib-KO cell
	1.468	0.465	1.205	0.104														Number of values	13	11	10	12
	1.889	0.204	1.596	0.129		Column B	Aldometanib-WT cell					Column D	Aldometanib-KO cell
	1.306	0.302	1.592	0.955		vs.	vs.					vs.	vs.					Minimum	0.432	0.127	0.529	0.053
	0.816	0.265	0.813	1.014		Column A	Vehicle-WT cell					Column C	Vehicle-KO cell					25% Percentile	1.038	0.204	0.808	0.1003
	1.074	0.385	0.793	0.32														Median	1.306	0.385	1.322	0.283
	2.044	0.127	1.632	0.053		Unpaired t test						Unpaired t test						75% Percentile	1.878	0.749	1.605	0.9333
	1.289	0.135	1.386	1.087		P value	<0.0001					P value	0.0003					Maximum	2.044	1.104	1.72	1.087
	1.194	0.749	0.529	0.246		P value summary	****					P value summary	***					Range	1.612	0.977	1.191	1.034
	0.432	0.751	1.257	0.868		Significantly different (P < 0.05)?	Yes					Significantly different (P < 0.05)?	Yes
	2.012	0.441	1.72	0.08		One- or two-tailed P value?	Two-tailed					One- or two-tailed P value?	Two-tailed					Mean	1.375	0.448	1.252	0.4703
	1.866	1.104		0.099		t, df	t=5.453, df=22					t, df	t=4.399, df=20					Std. Deviation	0.4879	0.3054	0.4141	0.4161
	1.485			0.688														Std. Error of Mean	0.1353	0.09207	0.131	0.1201
	1.001					How big is the difference?						How big is the difference?
						Mean of column A	1.375					Mean of column C	1.252					Lower 95% CI of mean	1.08	0.2429	0.956	0.2059
						Mean of column B	0.448					Mean of column D	0.4703					Upper 95% CI of mean	1.67	0.6531	1.549	0.7346
						Difference between means (B - A) ± SEM	-0.9271 ± 0.1700					Difference between means (D - C) ± SEM	-0.7821 ± 0.1778
						95% confidence interval	-1.280 to -0.5745					95% confidence interval	-1.153 to -0.4112
						R squared (eta squared)	0.5748					R squared (eta squared)	0.4917
						F test to compare variances						F test to compare variances
						F, DFn, Dfd	2.553, 12, 10					F, DFn, Dfd	1.009, 11, 9
						P value	0.1473					P value
						P value summary	ns					P value summary
						Significantly different (P < 0.05)?	No					Significantly different (P < 0.05)?	No
						Normality of Residuals						Normality of Residuals
						Test name	Statistics	P value	Passed normality test (alpha=0.05)?	P value summary		Test name	Statistics	P value	Passed normality test (alpha=0.05)?	P value summary
						Anderson-Darling (A2*)	0.4025	0.3312	Yes	ns		Anderson-Darling (A2*)	0.7012	0.0576	Yes	ns
						D'Agostino-Pearson omnibus (K2)	0.04389	0.9783	Yes	ns		D'Agostino-Pearson omnibus (K2)	6.377	0.0412	No	*
						Shapiro-Wilk (W)	0.9572	0.384	Yes	ns		Shapiro-Wilk (W)	0.9228	0.0869	Yes	ns
						Kolmogorov-Smirnov (distance)	0.1083	0.1	Yes	ns		Kolmogorov-Smirnov (distance)	0.1638	0.1	Yes	ns
						Data analyzed						Data analyzed
						Sample size, column A	13					Sample size, column C	10
						Sample size, column B	11					Sample size, column D	12

## Sheet: Fig. 2f
	Vehicle	Aldometanib		Table Analyzed	tumor weight of ko-cell ko-mice						Vehicle	Aldometanib
	1.479	0.056								Number of values	8	9
	0.729	0.052		Column B	Aldometanib
	0.069	0.581		vs.	vs.					Minimum	0.069	0.041
	0.15	0.041		Column A	Vehicle					25% Percentile	0.1848	0.054
	0.818	0.297								Median	0.373	0.297
	0.372	0.225		Unpaired t test						75% Percentile	0.7958	0.905
	0.374	1.308		P value	0.8264					Maximum	1.479	1.308
	0.289	1.229		P value summary	ns					Range	1.41	1.267
		0.561		Significantly different (P < 0.05)?	No
				One- or two-tailed P value?	Two-tailed					Mean	0.535	0.4833
				t, df	t=0.2232, df=15					Std. Deviation	0.4609	0.4896
										Std. Error of Mean	0.163	0.1632
				How big is the difference?
				Mean of column A	0.535					Lower 95% CI of mean	0.1496	0.107
				Mean of column B	0.4833					Upper 95% CI of mean	0.9204	0.8597
				Difference between means (B - A) ± SEM	-0.05167 ± 0.2315
				95% confidence interval	-0.5451 to 0.4418
				R squared (eta squared)	0.00331
				F test to compare variances
				F, DFn, Dfd	1.128, 8, 7
				P value	0.8867
				P value summary	ns
				Significantly different (P < 0.05)?	No
				Normality of Residuals
				Test name	Statistics	P value	Passed normality test (alpha=0.05)?	P value summary
				Anderson-Darling (A2*)	0.9014	0.0165	No	*
				D'Agostino-Pearson omnibus (K2)	3.347	0.1876	Yes	ns
				Shapiro-Wilk (W)	0.856	0.0133	No	*
				Kolmogorov-Smirnov (distance)	0.2247	0.0225	No	*
				Data analyzed
				Sample size, column A	8
				Sample size, column B	9

## Sheet: fig 2h
			Vehicle-WT mice	aldometanib-WT mice	Vehicle-AMPKα-LKO mice	aldometanib-AMPKα-LKO mice
			1.255	0.592	0.929	0.284
			1.146	0.415	1.013	1.04
			0.508	0.247	0.241	1.512
			0.554	0.53	0.438	0.45
			0.278	0.449	1.829	0.564
			1.062	0.426	0.889	0.533
			0.538	0.345	0.368	0.736
			0.423	0.221	0.164	0.327
			1.89	0.282	0.503	1.515
			0.522	0.035	0.478	0.206
			0.743	0.136	1.205	0.206
			0.282	1.249	1.609	0.297
			1.972	0.136		0.376
			0.344	0.44		0.146
			1.974	0.623		0.261
			1.993	0.029		1.135
			1.202	0.876
				0.112
				0.03
				0.039
									Compare column means (main column effect)
		Table Analyzed	tumor weight of WT-cell LKO-mice
									Number of families	1
		Two-way ANOVA	Ordinary						Number of comparisons per family	6
		Alpha	0.05						Alpha	0.05
		Source of Variation	% of total variation	P value	P value summary	Significant?			Tukey's multiple comparisons test	Mean Diff.	95.00% CI of diff.	Below threshold?	Summary	Adjusted P Value
		Row Factor	22.97	0.5827	ns	No
		Column Factor	17.03	0.0105	*	Yes			Vehicle-WT mice vs. aldometanib-WT mice	0.5679	0.1102 to 1.026	Yes	**	0.0097
									Vehicle-WT mice vs. Vehicle-AMPKα-LKO mice	0.1096	-0.4088 to 0.6281	No	ns	0.9417
		ANOVA table	SS (Type III)	DF	MS	F (DFn, DFd)	P value		Vehicle-WT mice vs. aldometanib-AMPKα-LKO mice	0.3609	-0.1074 to 0.8293	No	ns	0.1825
		Row Factor	4.268	19	0.2246	F (19, 42) = 0.9026	P=0.5827		aldometanib-WT mice vs. Vehicle-AMPKα-LKO mice	-0.4583	-0.9768 to 0.06013	No	ns	0.0999
		Column Factor	3.165	3	1.055	F (3, 42) = 4.239	P=0.0105		aldometanib-WT mice vs. aldometanib-AMPKα-LKO mice	-0.207	-0.6753 to 0.2613	No	ns	0.6412
		Residual	10.45	42	0.2489				Vehicle-AMPKα-LKO mice vs. aldometanib-AMPKα-LKO mice	0.2513	-0.2703 to 0.7729	No	ns	0.575
		Spearman's test for heteroscedasticity
		Rs of predicted Y vs. |residual|	0.4247						Test details	Mean 1	Mean 2	Mean Diff.	SE of diff.	N1	N2	q	DF
		P value (one tailed)	0.0002
		Passed (P > 0.05)?	No						Vehicle-WT mice vs. aldometanib-WT mice	0.9285	0.3606	0.5679	0.1711	17	20	4.694	42
									Vehicle-WT mice vs. Vehicle-AMPKα-LKO mice	0.9285	0.8189	0.1096	0.1938	17	12	0.7999	42
		Normality of Residuals							Vehicle-WT mice vs. aldometanib-AMPKα-LKO mice	0.9285	0.5676	0.3609	0.1751	17	16	2.916	42
		Test name	Statistics	P value	Passed normality test (alpha=0.05)?	P value summary			aldometanib-WT mice vs. Vehicle-AMPKα-LKO mice	0.3606	0.8189	-0.4583	0.1938	20	12	3.344	42
		D'Agostino-Pearson omnibus (K2)	1.419	0.4919	Yes	ns			aldometanib-WT mice vs. aldometanib-AMPKα-LKO mice	0.3606	0.5676	-0.207	0.1751	20	16	1.672	42
		Anderson-Darling (A2*)	0.7489	0.0487	No	*			Vehicle-AMPKα-LKO mice vs. aldometanib-AMPKα-LKO mice	0.8189	0.5676	0.2513	0.195	12	16	1.823	42
		Shapiro-Wilk (W)	0.972	0.1474	Yes	ns
		Kolmogorov-Smirnov (distance)	0.1136	0.0368	No	*
		Data summary
		Number of columns (Column Factor)	4
		Number of rows (Row Factor)	20
		Number of values	65
