# Supplementary material for: Glucose starvation mimetic aldometanib removes immune barriers permitting mice with hepatocellular carcinoma to live to normal ages
Source: Cell Res. 2025 Nov 25;35(12):934–53. doi: 10.1038/s41422-025-01195-4 (PMC12690099; doi:10.1038/s41422-025-01195-4)
Supplement: Supplementary file 20 — Source Data [file 41422_2025_1195_MOESM20_ESM.zip › Source Data/Source Data Fig. 3.xlsx]

## Sheet: Fig. 3a
	veh	aldometanib									veh	aldometanib
	9.818	0.949		Table Analyzed	ki67 positive area in tumour					Number of values	6	6
	7.948	1.851
	9.026	1.307		Column B	aldometanib					Minimum	7.256	0.949
	7.279	2.03		vs.	vs.					25% Percentile	7.273	1.104
	7.256	2.999		Column A	veh					Median	8.133	1.579
	8.317	1.156								75% Percentile	9.224	2.272
				Unpaired t test						Maximum	9.818	2.999
				P value	<0.0001
				P value summary	****					Mean	8.274	1.715
				Significantly different (P < 0.05)?	Yes					Std. Deviation	1.008	0.7526
				One- or two-tailed P value?	Two-tailed					Std. Error of Mean	0.4117	0.3073
				t, df	t=12.77, df=10
										Lower 95% CI	7.216	0.9255
				How big is the difference?						Upper 95% CI	9.332	2.505
				Mean of column A	8.274
				Mean of column B	1.715
				Difference between means (B - A) ± SEM	-6.559 ± 0.5137
				95% confidence interval	-7.703 to -5.414
				R squared (eta squared)	0.9422
				F test to compare variances
				F, DFn, Dfd	1.795, 5, 5
				P value	0.5364
				P value summary	ns
				Significantly different (P < 0.05)?	No
				Normality of Residuals
				Test name	Statistics	P value	Passed normality test (alpha=0.05)?	P value summary
				Anderson-Darling (A2*)	0.2981	0.5298	Yes	ns
				D'Agostino-Pearson omnibus (K2)	1.164	0.5588	Yes	ns
				Shapiro-Wilk (W)	0.9324	0.4064	Yes	ns
				Kolmogorov-Smirnov (distance)	0.1496	>0.1000	Yes	ns
				Data analyzed
				Sample size, column A	6
				Sample size, column B	6

## Sheet: Fig. 3b
		Percentage of viable cells of hepa1-6 (%)
	aldometanib (nM)	0	50	100	200	400	800	1000	5000
		96.87	95.43	96.21	96.62	95.45	95.76	95.42	97.33
		96.64	95.25	96.09	96.47	95.47	96.11	95.95	97.32
		96.71	95.32	96.5	96.49	95.76	95.89	96.05	97.34

## Sheet: Fig. 3c
		Percentage of viable cells of Huh7 (%)
	aldometanib (nM)	0	50	100	200	400	800	1000	5000
		93.06	91.86	89.05	88.79	90.99	87.93	90.78	93.72
		93.35	91.15	88.52	86.98	90.57	87.33	89.66	94.36
		93.35	92.02	88.64	87.57	90.89	87.38	91.62	93.96

## Sheet: Fig. 3d
		Percentage of viable cells of JHH-7 (%)
	aldometanib (nM)	0	50	100	200	400	800	1000	5000
		93.94	93.24	93.44	93.98	94.74	93.46	92.43	94.98
		94.55	93.23	93.86	93.69	94.76	93.38	92.31	95.31
		93.88	93.77	93.77	93.75	94.48	93.98	93.38	95.14

## Sheet: Fig. 3e
		Percentage of viable cells of Mouse primary HCC cells (%)
	aldometanib (nM)	0	50	100	200	400	800	1000	5000
		91.15	91.09	92.49	92.3	92.41	92.49	91.66	92.17
		91.22	91.7	91.64	92.26	92.8	91.69	91.93	92.73
		91.04	91.25	92.3	92.17	92.18	92.42	91.36	91.94

## Sheet: Fig. 3f
		Percentage of viable cells of BNL (%)
	aldometanib (nM)	0	50	100	200	400	800	1000	5000
		88.96	85.94	87.25	86.33	85.02	86.74	81.95	87.8
		88.38	85.66	87.5	86.07	84.91	86.33	83.75	87.89
		88.61	84	86.87	86.62	85.75	85.99	83.16	87.29

## Sheet: Fig. 3h
		vehicle-tumour	aldometanib-tumour	vehicle para-tumour	aldometanib para-tumour
		0.079	0.561	0.017	0.006		Table Analyzed	TUNEL positive area in liver						Compare column means (main column effect)
		0.02	0.481	0.06	0.025
		0.091	0.77	0.04	0.006		Two-way ANOVA	Ordinary						Number of families	1
		0.066	0.6	0.016	0.007		Alpha	0.05						Number of comparisons per family	6
		0.052	1.496	0.006	0.022									Alpha	0.05
			0.934		0.001		Source of Variation	% of total variation	P value	P value summary	Significant?
			1.117		0.006		Row Factor	5.119	0.5498	ns	No			Tukey's multiple comparisons test	Mean Diff.	95.00% CI of diff.	Below threshold?	Summary	Adjusted P Value
							Column Factor	74.92	<0.0001	****	Yes
														vehicle-tumour vs. aldometanib-tumour	-0.7562	-1.116 to -0.3963	Yes	***	0.0001
							ANOVA table	SS (Type III)	DF	MS	F (DFn, DFd)	P value		vehicle-tumour vs. vehicle para-tumour	0.0338	-0.3397 to 0.4073	No	ns	0.9933
							Row Factor	0.2118	6	0.0353	F (6, 14) = 0.8551	P=0.5498		vehicle-tumour vs. aldometanib para-tumour	0.08463	-0.2753 to 0.4445	No	ns	0.9017
							Column Factor	3.099	3	1.033	F (3, 14) = 25.03	P<0.0001		aldometanib-tumour vs. vehicle para-tumour	0.79	0.4301 to 1.150	Yes	****	<0.0001
							Residual	0.5779	14	0.04128				aldometanib-tumour vs. aldometanib para-tumour	0.8409	0.5252 to 1.157	Yes	****	<0.0001
														vehicle para-tumour vs. aldometanib para-tumour	0.05083	-0.3091 to 0.4107	No	ns	0.9758
							Spearman's test for heteroscedasticity
							Rs of predicted Y vs. |residual|	0.4737
							P value (one tailed)	0.0097						Test details	Mean 1	Mean 2	Mean Diff.	SE of diff.	N1	N2	q	DF
							Passed (P > 0.05)?	No
														vehicle-tumour vs. aldometanib-tumour	0.09506	0.8513	-0.7562	0.1238	5	7	8.637	14
							Normality of Residuals							vehicle-tumour vs. vehicle para-tumour	0.09506	0.06126	0.0338	0.1285	5	5	0.372	14
							Test name	Statistics	P value	Passed normality test (alpha=0.05)?	P value summary			vehicle-tumour vs. aldometanib para-tumour	0.09506	0.01043	0.08463	0.1238	5	7	0.9666	14
							D'Agostino-Pearson omnibus (K2)	10.44	0.0054	No	**			aldometanib-tumour vs. vehicle para-tumour	0.8513	0.06126	0.79	0.1238	7	5	9.023	14
							Anderson-Darling (A2*)	0.8361	0.0264	No	*			aldometanib-tumour vs. aldometanib para-tumour	0.8513	0.01043	0.8409	0.1086	7	7	10.95	14
							Shapiro-Wilk (W)	0.8848	0.0104	No	*			vehicle para-tumour vs. aldometanib para-tumour	0.06126	0.01043	0.05083	0.1238	5	7	0.5805	14
							Kolmogorov-Smirnov (distance)	0.1554	0.1	Yes	ns
							Data summary
							Number of columns (Column Factor)	4
							Number of rows (Row Factor)	7
							Number of values	24
