# Supplementary material for: Glucose starvation mimetic aldometanib removes immune barriers permitting mice with hepatocellular carcinoma to live to normal ages
Source: Cell Res. 2025 Nov 25;35(12):934–53. doi: 10.1038/s41422-025-01195-4 (PMC12690099; doi:10.1038/s41422-025-01195-4)
Supplement: Supplementary file 20 — Source Data [file 41422_2025_1195_MOESM20_ESM.zip › Source Data/Source Data Fig. 4.xlsx]

## Sheet: Fig. 4a
	Vehicle	Aldometanib						Vehicle	Aldometanib
	14.6374	18.9275		Table Analyzed	Percentage of CD8+ in CD45+ cells (DEN-HFD)		Number of values	18	18
	14.5092	20.2124
	14.104	18.5814		Column B	Aldometanib		Minimum	13.34	17.51
	14.147	19.338		vs.	vs.		25% Percentile	13.62	18.58
	14.061	20.1026		Column A	Vehicle		Median	14.1	19.17
	13.6359	17.5712					75% Percentile	14.3	19.64
	14.007	20.008		Unpaired t test with Welch's correction			Maximum	14.75	20.6
	13.7522	20.601		P value	<0.0001
	14.1797	19.2603		P value summary	****		Mean	14.03	19.13
	13.3419	17.507		Significantly different (P < 0.05)?	Yes		Std. Deviation	0.4164	0.8394
	13.5285	18.8042		One- or two-tailed P value?	Two-tailed		Std. Error of Mean	0.09814	0.1979
	14.1432	18.5575		Welch-corrected t, df	t=23.09, df=24.89
	13.3668	19.4724					Lower 95% CI	13.82	18.71
	14.104	19.0332		How big is the difference?			Upper 95% CI	14.23	19.55
	13.585	19.5138		Mean of column A	14.03
	14.3664	18.3105		Mean of column B	19.13
	14.749	19.4112		Difference between means (B - A) ± SEM	5.100 ± 0.2209
	14.2786	19.0893		95% confidence interval	4.645 to 5.555
				R squared (eta squared)	0.9554
				F test to compare variances
				F, DFn, Dfd	4.065, 17, 17
				P value	0.0061
				P value summary	**
				Significantly different (P < 0.05)?	Yes
				Data analyzed
				Sample size, column A	18
				Sample size, column B	18

## Sheet: Fig. 4b
	Veh	Aldo									Vehicle	Aldometanib
	5.4501	13.053		Table Analyzed	Percentage of CD8 in CD45+（Hepa1-6）					Number of values	18	18
	6.0489	13.3767
	7.0641	13.473		Column B	Aldo					Minimum	5.45	13.05
	7.4727	13.8348		vs.	vs.					25% Percentile	7.775	14.55
	7.8752	14.79		Column A	Veh					Median	10.27	17.22
	8.4429	15.5916								75% Percentile	10.92	19
	8.814	16.5688		Unpaired t test						Maximum	11.88	20.8
	10.0254	16.713		P value	<0.0001					Range	6.433	7.747
	10.1025	17.1314		P value summary	****
	10.4304	17.2995		Significantly different (P < 0.05)?	Yes					Mean	9.421	17.04
	10.488	17.3148		One- or two-tailed P value?	Two-tailed					Std. Deviation	1.924	2.581
	10.5256	18.54		t, df	t=10.04, df=34					Std. Error of Mean	0.4534	0.6083
	10.7692	18.78
	10.9088	18.9133		How big is the difference?						Lower 95% CI of mean	8.464	15.75
	10.95	19.26		Mean of column A	9.421					Upper 95% CI of mean	10.38	18.32
	11.1384	20.4863		Mean of column B	17.04
	11.1888	20.7192		Difference between means (B - A) ± SEM	7.615 ± 0.7587
	11.883	20.7998		95% confidence interval	6.073 to 9.157
				R squared (eta squared)	0.7477
				F test to compare variances
				F, DFn, Dfd	1.799, 17, 17
				P value	0.2359
				P value summary	ns
				Significantly different (P < 0.05)?	No
				Normality of Residuals
				Test name	Statistics	P value	Passed normality test (alpha=0.05)?	P value summary
				Anderson-Darling (A2*)	0.6359	0.0898	Yes	ns
				D'Agostino-Pearson omnibus (K2)	2.888	0.236	Yes	ns
				Shapiro-Wilk (W)	0.9466	0.0814	Yes	ns
				Kolmogorov-Smirnov (distance)	0.1181	>0.1000	Yes	ns
				Data analyzed
				Sample size, column A	18
				Sample size, column B	18

## Sheet: Fig. 4c
	Veh-WT	Aldo-WT	Veh-LKO	Aldo-LKO
	0.585	1.76	0.201	0.205		Table Analyzed	CD8+ T cell positive area %（DEN-HFD）						Compare column means (main column effect)
	0.33	1.015	0.196	0.192
	0.177	1.089	0.204	0.31		Two-way ANOVA	Ordinary						Number of families	1
	0.348	0.781	0.412	0.384		Alpha	0.05						Number of comparisons per family	6
	0.146	0.748	0.228	0.347									Alpha	0.05
						Source of Variation	% of total variation	P value	P value summary	Significant?
						Row Factor	7.338	0.3773	ns	No			Tukey's multiple comparisons test	Mean Diff.	95.00% CI of diff.	Below threshold?	Summary	Adjusted P Value
						Column Factor	73.63	0.0002	***	Yes
													Veh-WT vs. Aldo-WT	-0.7614	-1.186 to -0.3365	Yes	***	0.0009
						ANOVA table	SS (Type III)	DF	MS	F (DFn, DFd)	P value		Veh-WT vs. Veh-LKO	0.069	-0.3559 to 0.4939	No	ns	0.9616
						Row Factor	0.237	4	0.05924	F (4, 12) = 1.157	P=0.3773		Veh-WT vs. Aldo-LKO	0.0296	-0.3953 to 0.4545	No	ns	0.9967
						Column Factor	2.378	3	0.7926	F (3, 12) = 15.48	P=0.0002		Aldo-WT vs. Veh-LKO	0.8304	0.4055 to 1.255	Yes	***	0.0004
						Residual	0.6146	12	0.05121				Aldo-WT vs. Aldo-LKO	0.791	0.3661 to 1.216	Yes	***	0.0007
													Veh-LKO vs. Aldo-LKO	-0.0394	-0.4643 to 0.3855	No	ns	0.9923
						Spearman's test for heteroscedasticity
						Rs of predicted Y vs. |residual|	0.3895
						P value (one tailed)	0.0448						Test details	Mean 1	Mean 2	Mean Diff.	SE of diff.	N1	N2	q	DF
						Passed (P > 0.05)?	No
													Veh-WT vs. Aldo-WT	0.3172	1.079	-0.7614	0.1431	5	5	7.523	12
						Normality of Residuals							Veh-WT vs. Veh-LKO	0.3172	0.2482	0.069	0.1431	5	5	0.6818	12
						Test name	Statistics	P value	Passed normality test (alpha=0.05)?	P value summary			Veh-WT vs. Aldo-LKO	0.3172	0.2876	0.0296	0.1431	5	5	0.2925	12
						D'Agostino-Pearson omnibus (K2)	3.053	0.2173	Yes	ns			Aldo-WT vs. Veh-LKO	1.079	0.2482	0.8304	0.1431	5	5	8.205	12
						Anderson-Darling (A2*)	0.5606	0.1279	Yes	ns			Aldo-WT vs. Aldo-LKO	1.079	0.2876	0.791	0.1431	5	5	7.816	12
						Shapiro-Wilk (W)	0.9268	0.1337	Yes	ns			Veh-LKO vs. Aldo-LKO	0.2482	0.2876	-0.0394	0.1431	5	5	0.3893	12
						Kolmogorov-Smirnov (distance)	0.1428	0.1	Yes	ns
						Data summary
						Number of columns (Column Factor)	4
						Number of rows (Row Factor)	5
						Number of values	20

## Sheet: Fig. 4d
		WT hepa1-6				AMPKα-/- Hepa1-6
		Veh-WT	Aldo-WT	Veh-LKO	Aldo-LKO	Veh-WT（ko）	Aldo-WT (ko)	Veh-LKO（ko）	Aldo-LKO (ko)
		0.313	3.943	0.239	0.12	0.03	7.751	0.446	0.196		Compare column means (main column effect)
		0.464	5.966	0.705	0.274	0.092	6.967	0.486	0.454
		0.115	4.099	0.371	0.417	0.021	4.563	0.602	0.33		Number of families	1
		0.163	3.172	0.1	0.23	0.063	2.402	0.262	0.54		Number of comparisons per family	28
		0.091	4.294	0.017	0.127	0.029	4.261	0.215	0.206		Alpha	0.05
		0.225	8.639	0.187	0.112	0.304	3.428	0.114	0.2
		0.382	3.694	0.874	0.035	0.277	4.044				Tukey's multiple comparisons test	Mean Diff.	95.00% CI of diff.	Below threshold?	Summary	Adjusted P Value
		0.124	4.516	0.147	0.062	0.021	3.555
		0.166	6.459	0.707	0.567	0.146	3.525				Veh-WT vs. Aldo-WT	-4.982	-6.215 to -3.749	Yes	****	<0.0001
		0.1	6.242	0.063	0.686		4.434				Veh-WT vs. Veh-LKO	-0.03259	-1.265 to 1.200	No	ns	>0.9999
			4.776	0.216							Veh-WT vs. Aldo-LKO	-0.0487	-1.319 to 1.221	No	ns	>0.9999
			7.08	0.184							Veh-WT vs. Veh-WT（ko）	0.08038	-1.231 to 1.392	No	ns	>0.9999
			5.433	0.158							Veh-WT vs. Aldo-WT (ko)	-4.279	-5.549 to -3.009	Yes	****	<0.0001
			6.81								Veh-WT vs. Veh-LKO（ko）	-0.1119	-1.610 to 1.386	No	ns	>0.9999
											Veh-WT vs. Aldo-LKO (ko)	-0.07869	-1.576 to 1.419	No	ns	>0.9999
											Aldo-WT vs. Veh-LKO	4.95	3.836 to 6.063	Yes	****	<0.0001
											Aldo-WT vs. Aldo-LKO	4.934	3.701 to 6.166	Yes	****	<0.0001
		Table Analyzed	CD8+ T cell positive area %（hepa1-6）								Aldo-WT vs. Veh-WT（ko）	5.063	3.787 to 6.338	Yes	****	<0.0001
											Aldo-WT vs. Aldo-WT (ko)	0.7035	-0.5293 to 1.936	No	ns	0.6257
		Two-way ANOVA	Ordinary								Aldo-WT vs. Veh-LKO（ko）	4.87	3.404 to 6.337	Yes	****	<0.0001
		Alpha	0.05								Aldo-WT vs. Aldo-LKO (ko)	4.904	3.437 to 6.370	Yes	****	<0.0001
											Veh-LKO vs. Aldo-LKO	-0.01611	-1.249 to 1.217	No	ns	>0.9999
		Source of Variation	% of total variation	P value	P value summary	Significant?					Veh-LKO vs. Veh-WT（ko）	0.113	-1.163 to 1.389	No	ns	>0.9999
		Row Factor	2.588	0.4045	ns	No					Veh-LKO vs. Aldo-WT (ko)	-4.246	-5.479 to -3.013	Yes	****	<0.0001
		Column Factor	78.02	<0.0001	****	Yes					Veh-LKO vs. Veh-LKO（ko）	-0.07927	-1.546 to 1.387	No	ns	>0.9999
											Veh-LKO vs. Aldo-LKO (ko)	-0.0461	-1.512 to 1.420	No	ns	>0.9999
		ANOVA table	SS (Type III)	DF	MS	F (DFn, DFd)	P value				Aldo-LKO vs. Veh-WT（ko）	0.1291	-1.183 to 1.441	No	ns	>0.9999
		Row Factor	11.31	13	0.8698	F (13, 57) = 1.068	P=0.4045				Aldo-LKO vs. Aldo-WT (ko)	-4.23	-5.500 to -2.960	Yes	****	<0.0001
		Column Factor	340.9	7	48.7	F (7, 57) = 59.77	P<0.0001				Aldo-LKO vs. Veh-LKO（ko）	-0.06316	-1.561 to 1.435	No	ns	>0.9999
		Residual	46.44	57	0.8147						Aldo-LKO vs. Aldo-LKO (ko)	-0.02999	-1.528 to 1.468	No	ns	>0.9999
											Veh-WT（ko） vs. Aldo-WT (ko)	-4.359	-5.671 to -3.047	Yes	****	<0.0001
		Spearman's test for heteroscedasticity									Veh-WT（ko） vs. Veh-LKO（ko）	-0.1922	-1.714 to 1.329	No	ns	>0.9999
		Rs of predicted Y vs. |residual|	0.3469								Veh-WT（ko） vs. Aldo-LKO (ko)	-0.1591	-1.681 to 1.362	No	ns	>0.9999
		P value (one tailed)	0.0009								Aldo-WT (ko) vs. Veh-LKO（ko）	4.167	2.669 to 5.665	Yes	****	<0.0001
		Passed (P > 0.05)?	No								Aldo-WT (ko) vs. Aldo-LKO (ko)	4.2	2.702 to 5.698	Yes	****	<0.0001
											Veh-LKO（ko） vs. Aldo-LKO (ko)	0.03317	-1.606 to 1.673	No	ns	>0.9999
		Normality of Residuals
		Test name	Statistics	P value	Passed normality test (alpha=0.05)?	P value summary
		D'Agostino-Pearson omnibus (K2)	37.07	<0.0001	No	****					Test details	Mean 1	Mean 2	Mean Diff.	SE of diff.	N1	N2	q	DF
		Anderson-Darling (A2*)	2.9	<0.0001	No	****
		Shapiro-Wilk (W)	0.8551	<0.0001	No	****					Veh-WT vs. Aldo-WT	0.3837	5.366	-4.982	0.3918	10	14	17.98	57
		Kolmogorov-Smirnov (distance)	0.1588	<0.0001	No	****					Veh-WT vs. Veh-LKO	0.3837	0.4163	-0.03259	0.3918	10	13	0.1176	57
											Veh-WT vs. Aldo-LKO	0.3837	0.4324	-0.0487	0.4037	10	10	0.1706	57
		Data summary									Veh-WT vs. Veh-WT（ko）	0.3837	0.3033	0.08038	0.4169	10	9	0.2727	57
		Number of columns (Column Factor)	8								Veh-WT vs. Aldo-WT (ko)	0.3837	4.662	-4.279	0.4037	10	10	14.99	57
		Number of rows (Row Factor)	14								Veh-WT vs. Veh-LKO（ko）	0.3837	0.4956	-0.1119	0.476	10	6	0.3323	57
		Number of values	78								Veh-WT vs. Aldo-LKO (ko)	0.3837	0.4624	-0.07869	0.476	10	6	0.2338	57
											Aldo-WT vs. Veh-LKO	5.366	0.4163	4.95	0.354	14	13	19.77	57
											Aldo-WT vs. Aldo-LKO	5.366	0.4324	4.934	0.3918	14	10	17.81	57
											Aldo-WT vs. Veh-WT（ko）	5.366	0.3033	5.063	0.4055	14	9	17.66	57
											Aldo-WT vs. Aldo-WT (ko)	5.366	4.662	0.7035	0.3918	14	10	2.539	57
											Aldo-WT vs. Veh-LKO（ko）	5.366	0.4956	4.87	0.4661	14	6	14.78	57
											Aldo-WT vs. Aldo-LKO (ko)	5.366	0.4624	4.904	0.4661	14	6	14.88	57
											Veh-LKO vs. Aldo-LKO	0.4163	0.4324	-0.01611	0.3918	13	10	0.05813	57
											Veh-LKO vs. Veh-WT（ko）	0.4163	0.3033	0.113	0.4055	13	9	0.394	57
											Veh-LKO vs. Aldo-WT (ko)	0.4163	4.662	-4.246	0.3918	13	10	15.32	57
											Veh-LKO vs. Veh-LKO（ko）	0.4163	0.4956	-0.07927	0.4661	13	6	0.2405	57
											Veh-LKO vs. Aldo-LKO (ko)	0.4163	0.4624	-0.0461	0.4661	13	6	0.1399	57
											Aldo-LKO vs. Veh-WT（ko）	0.4324	0.3033	0.1291	0.4169	10	9	0.4379	57
											Aldo-LKO vs. Aldo-WT (ko)	0.4324	4.662	-4.23	0.4037	10	10	14.82	57
											Aldo-LKO vs. Veh-LKO（ko）	0.4324	0.4956	-0.06316	0.476	10	6	0.1876	57
											Aldo-LKO vs. Aldo-LKO (ko)	0.4324	0.4624	-0.02999	0.476	10	6	0.0891	57
											Veh-WT（ko） vs. Aldo-WT (ko)	0.3033	4.662	-4.359	0.4169	9	10	14.79	57
											Veh-WT（ko） vs. Veh-LKO（ko）	0.3033	0.4956	-0.1922	0.4836	9	6	0.5622	57
											Veh-WT（ko） vs. Aldo-LKO (ko)	0.3033	0.4624	-0.1591	0.4836	9	6	0.4652	57
											Aldo-WT (ko) vs. Veh-LKO（ko）	4.662	0.4956	4.167	0.476	10	6	12.38	57
											Aldo-WT (ko) vs. Aldo-LKO (ko)	4.662	0.4624	4.2	0.476	10	6	12.48	57
											Veh-LKO（ko） vs. Aldo-LKO (ko)	0.4956	0.4624	0.03317	0.5211	6	6	0.09001

## Sheet: Fig. 4e
		Vehicle	Aldometanib									Vehicle	Aldometanib
		2.53048	3.26406		Table Analyzed	Percentage of CD8+Granzyme Bhigh cells in CD45+ cells (DEN-HFD)					Number of values	18	18
		1.27428	2.59681
		1.45407	2.20375		Column B	Aldometanib					Minimum	1.161	1.907
		1.57964	3.56597		vs.	vs.					25% Percentile	1.479	2.594
		1.48352	2.87255		Column A	Vehicle					Median	1.653	2.824
		2.0016	2.67213								75% Percentile	2.091	3.318
		1.91888	3.93755		Unpaired t test						Maximum	2.53	3.938
		1.54801	3.32436		P value	<0.0001
		2.11152	3.48125		P value summary	****					Mean	1.784	2.92
		2.28387	1.9071		Significantly different (P < 0.05)?	Yes					Std. Deviation	0.3833	0.5291
		1.6848	3.28769		One- or two-tailed P value?	Two-tailed					Std. Error of Mean	0.09034	0.1247
		2.26083	2.58738		t, df	t=7.380, df=34
		1.46738	2.76612								Lower 95% CI	1.593	2.657
		1.57801	2.77606		How big is the difference?						Upper 95% CI	1.974	3.183
		1.16148	3.31632		Mean of column A	1.784
		2.06188	2.60056		Mean of column B	2.92
		1.62207	3.12507		Difference between means (B - A) ± SEM	1.136 ± 0.1540
		2.08441	2.2788		95% confidence interval	0.8235 to 1.449
					R squared (eta squared)	0.6157
					F test to compare variances
					F, DFn, Dfd	1.906, 17, 17
					P value	0.1939
					P value summary	ns
					Significantly different (P < 0.05)?	No
					Normality of Residuals
					Test name	Statistics	P value	Passed normality test (alpha=0.05)?	P value summary
					Anderson-Darling (A2*)	0.4652	0.2393	Yes	ns
					D'Agostino-Pearson omnibus (K2)	0.1774	0.9151	Yes	ns
					Shapiro-Wilk (W)	0.9776	0.6639	Yes	ns
					Kolmogorov-Smirnov (distance)	0.1242	>0.1000	Yes	ns
					Data analyzed
					Sample size, column A	18
					Sample size, column B	18

## Sheet: Fig. 4f
		Vehicle	Aldometanib									Vehicle	Aldometanib
		0.087583	0.377521		Table Analyzed	Percentage of CD8+INF high cells in CD45+ cells (DEN-HFD)					Number of values	18	18
		0.213744	0.538722
		0.045515	1.09284		Column B	Aldometanib					Minimum	0	0.1794
		0	0.668013		vs.	vs.					25% Percentile	0.04515	0.3018
		0.146243	0.306194		Column A	Vehicle					Median	0.1589	0.4114
		0.112256	0.315419								75% Percentile	0.3819	0.7205
		0.137028	0.445326		Unpaired t test						Maximum	0.8338	1.093
		0.268105	0.309048		P value	0.0068
		0.570621	0.557045		P value summary	**					Mean	0.2476	0.5142
		0.044063	0.963155		Significantly different (P < 0.05)?	Yes					Std. Deviation	0.2631	0.291
		0	0.878094		One- or two-tailed P value?	Two-tailed					Std. Error of Mean	0.06201	0.06858
		0.171506	0.990711		t, df	t=2.883, df=34
		0.357989	0.221259								Lower 95% CI	0.1168	0.3695
		0.833801	0.29683		How big is the difference?						Upper 95% CI	0.3784	0.6588
		0.453749	0.1794		Mean of column A	0.2476
		0	0.303395		Mean of column B	0.5142
		0.822986	0.238845		Difference between means (B - A) ± SEM	0.2666 ± 0.09246
		0.191542	0.573009		95% confidence interval	0.07866 to 0.4545
					R squared (eta squared)	0.1964
					F test to compare variances
					F, DFn, Dfd	1.223, 17, 17
					P value	0.683
					P value summary	ns
					Significantly different (P < 0.05)?	No
					Normality of Residuals
					Test name	Statistics	P value	Passed normality test (alpha=0.05)?	P value summary
					Anderson-Darling (A2*)	1.772	0.0001	No	***
					D'Agostino-Pearson omnibus (K2)	5.898	0.0524	Yes	ns
					Shapiro-Wilk (W)	0.8643	0.0004	No	***
					Kolmogorov-Smirnov (distance)	0.1646	0.0149	No	*
					Data analyzed
					Sample size, column A	18
					Sample size, column B	18

## Sheet: Fig. 4g
		Vehicle	Aldometanib	Naive									Vehicle	Aldometanib
		10.0688	11.4848	1.48681		Table Analyzed	Percentage Granzyme B high CD8+ T cells in CD45+ (hepa1-6)					Number of values	6	5
		11.2088	11.462	0.94553
		9.89705	10.3514			Column B	Aldometanib					Minimum	7.515	10.35
		8.46985	16.5424			vs.	vs.					25% Percentile	8.231	10.91
		7.51475	14.9178			Column A	Vehicle					Median	9.983	11.48
		10.2114										75% Percentile	10.46	15.73
						Unpaired t test						Maximum	11.21	16.54
						P value	0.0218
						P value summary	*					Mean	9.562	12.95
						Significantly different (P < 0.05)?	Yes					Std. Deviation	1.333	2.641
						One- or two-tailed P value?	Two-tailed					Std. Error of Mean	0.5443	1.181
						t, df	t=2.769, df=9
												Lower 95% CI	8.163	9.673
						How big is the difference?						Upper 95% CI	10.96	16.23
						Mean of column A	9.562
						Mean of column B	12.95
						Difference between means (B - A) ± SEM	3.390 ± 1.224
						95% confidence interval	0.6209 to 6.159
						R squared (eta squared)	0.4601
						F test to compare variances
						F, DFn, Dfd	3.923, 4, 5
						P value	0.1662
						P value summary	ns
						Significantly different (P < 0.05)?	No
						Normality of Residuals
						Test name	Statistics	P value	Passed normality test (alpha=0.05)?	P value summary
						Anderson-Darling (A2*)	0.264	0.622	Yes	ns
						D'Agostino-Pearson omnibus (K2)	0.5828	0.7472	Yes	ns
						Shapiro-Wilk (W)	0.9533	0.6864	Yes	ns
						Kolmogorov-Smirnov (distance)	0.17	>0.1000	Yes	ns
						Data analyzed
						Sample size, column A	6
						Sample size, column B	5

## Sheet: Fig. 4h
		Vehicle	Aldometanib	Naive									Vehicle	Aldometanib
		0.47026	2.15544	0.01264		Table Analyzed	Percentage IFNγhigh CD8+ T cells in CD45+ (hepa1-6)					Number of values	6	6
		0.943	1.73182	0.10126
		1.15527	2.39101			Column B	Aldometanib					Minimum	0.4703	1.684
		1.58015	2.34308			vs.	vs.					25% Percentile	0.8248	1.72
		1.39315	2.20084			Column A	Vehicle					Median	1.274	2.178
		1.5253	1.68424									75% Percentile	1.539	2.355
						Unpaired t test						Maximum	1.58	2.391
						P value	0.0016
						P value summary	**					Mean	1.178	2.084
						Significantly different (P < 0.05)?	Yes					Std. Deviation	0.4208	0.3046
						One- or two-tailed P value?	Two-tailed					Std. Error of Mean	0.1718	0.1244
						t, df	t=4.275, df=10
												Lower 95% CI	0.7363	1.765
						How big is the difference?						Upper 95% CI	1.619	2.404
						Mean of column A	1.178
						Mean of column B	2.084
						Difference between means (B - A) ± SEM	0.9066 ± 0.2121
						95% confidence interval	0.4340 to 1.379
						R squared (eta squared)	0.6463
						F test to compare variances
						F, DFn, Dfd	1.908, 5, 5
						P value	0.4954
						P value summary	ns
						Significantly different (P < 0.05)?	No
						Normality of Residuals
						Test name	Statistics	P value	Passed normality test (alpha=0.05)?	P value summary
						Anderson-Darling (A2*)	0.4096	0.2891	Yes	ns
						D'Agostino-Pearson omnibus (K2)	1.611	0.4469	Yes	ns
						Shapiro-Wilk (W)	0.9175	0.2656	Yes	ns
						Kolmogorov-Smirnov (distance)	0.1637	>0.1000	Yes	ns
						Data analyzed
						Sample size, column A	6
						Sample size, column B	6

## Sheet: Fig. 4i
	Vehicle	Aldometanib		Table Analyzed	Percentage of CD11b+Ly6G+ cells in CD45+ cells			Vehicle	Aldometanib
	17.7	6.08					Number of values	18	18
	18	6.48		Column B	Aldometanib
	18.9	7.41		vs.	vs.		Minimum	17.7	6.08
	20.8	8.63		Column A	Vehicle		25% Percentile	21.4	8.765
	21.6	8.81					Median	24.2	14.75
	22	9.5		Unpaired t test with Welch's correction			75% Percentile	25.4	22.28
	22.5	11.6		P value	0.0001		Maximum	30.1	24.7
	22.6	11.7		P value summary	***		Range	12.4	18.62
	24.2	12.2		Significantly different (P < 0.05)?	Yes
	24.2	17.3		One- or two-tailed P value?	Two-tailed		Mean	23.58	15.47
	24.4	19.3		Welch-corrected t, df	t=4.475, df=25.22		Std. Deviation	3.484	6.862
	24.6	21.4					Std. Error of Mean	0.8211	1.617
	24.8	21.5		How big is the difference?
	25.2	22		Mean of column A	23.58		Lower 95% CI of mean	21.85	12.05
	26	23.1		Mean of column B	15.47		Upper 95% CI of mean	25.32	18.88
	28.3	23.3		Difference between means (B - A) ± SEM	-8.116 ± 1.814
	28.6	23.4		95% confidence interval	-11.85 to -4.382
	30.1	24.7		R squared (eta squared)	0.4426
				F test to compare variances
				F, DFn, Dfd	3.879, 17, 17
				P value	0.0078
				P value summary	**
				Significantly different (P < 0.05)?	Yes
				Data analyzed
				Sample size, column A	18
				Sample size, column B	18

## Sheet: Fig. 4j
	Vechicle	Aldometanib		Table Analyzed	Percentage of CD11b+F4/80+ cells in CD45+ cells			Vechicle	Aldometanib
	20.7	8.63					Number of values	18	18
	20.9	9.76		Column B	Aldometanib
	21.3	11.5		vs.	vs.		Minimum	20.7	8.63
	23.8	13.7		Column A	Vechicle		25% Percentile	23.8	14.08
	23.8	14.2					Median	27.85	15.7
	25.3	14.4		Unpaired t test with Welch's correction			75% Percentile	36.95	19.18
	25.9	14.6		P value	<0.0001		Maximum	39.9	22.9
	26.3	15.1		P value summary	****		Range	19.2	14.27
	26.8	15.2		Significantly different (P < 0.05)?	Yes
	28.9	16.2		One- or two-tailed P value?	Two-tailed		Mean	29.64	15.91
	30.5	16.3		Welch-corrected t, df	t=7.574, df=26.69		Std. Deviation	6.714	3.756
	32.7	17.3					Std. Error of Mean	1.582	0.8853
	36.2	17.3		How big is the difference?
	36.9	19.1		Mean of column A	29.64		Lower 95% CI of mean	26.31	14.04
	37.1	19.4		Mean of column B	15.91		Upper 95% CI of mean	32.98	17.78
	37.1	19.7		Difference between means (B - A) ± SEM	-13.73 ± 1.813
	39.5	21.1		95% confidence interval	-17.46 to -10.01
	39.9	22.9		R squared (eta squared)	0.6824
				F test to compare variances
				F, DFn, Dfd	3.195, 17, 17
				P value	0.0215
				P value summary	*
				Significantly different (P < 0.05)?	Yes
				Data analyzed
				Sample size, column A	18
				Sample size, column B	18

[truncated: 5 more sheets: Fig. 4k, Fig. 4l, Fig. 4m, Fig. 4n, Fig. 4o]
