# Supplementary material for: Glucose starvation mimetic aldometanib removes immune barriers permitting mice with hepatocellular carcinoma to live to normal ages
Source: Cell Res. 2025 Nov 25;35(12):934–53. doi: 10.1038/s41422-025-01195-4 (PMC12690099; doi:10.1038/s41422-025-01195-4)
Supplement: Supplementary file 20 — Source Data [file 41422_2025_1195_MOESM20_ESM.zip › Source Data/Source Data Fig. S1.xlsx]

## Sheet: Fig. S1a
	DEN-HFD aldometanib intake (ug)
		50mg/l					100mg/l					150m/l
	1	205	225	230	250	215	260	290	290	260	260	375	405	360	390	375
	2	230	240	225	235	220	280	260	290	270	280	420	390	405	375	390
	3	245	235	220	230	230	280	280	300	290	240	405	375	360	405	375
	4	215	220	215	210	210	330	270	270	250	270	360	345	330	360	420
	5	250	235	230	220	215	320	280	270	280	250	390	360	390	390	345
	6	235	240	225	215	230	290	280	260	290	290	345	375	405	345	360
	7	220	225	215	240	210	260	280	270	270	270	405	345	375	360	375
	DEN-HFD aldometanib intake (mpk)
		50mg/l					100 mg/l					150mg/l
	1	5.8	6.1	5.9	6.5	5.7	7.3	8.1	7.8	7.4	7.1	10.4	11.1	9.1	12.3	10.2
	2	6.5	6.5	5.8	6.1	5.8	7.8	7.2	7.8	7.7	7.6	11.7	10.7	10.3	11.9	10.6
	3	6.9	6.4	5.6	6	6.1	7.8	7.8	8.1	8.3	6.5	11.3	10.3	9.1	11.2	10.2
	4	6.1	6	5.5	5.4	5.5	9.2	7.5	7.3	7.2	7.3	10	9.5	8.4	11.4	11.4
	5	7.1	6.4	5.9	5.7	5.7	8.9	7.8	7.3	8	6.8	10.8	9.9	9.9	12.3	9.4
	6	6.6	6.5	5.8	5.6	6.1	8.1	7.8	7	8.3	7.9	9.6	10.3	10.3	10.9	9.8
	7	6.2	6.1	5.5	6.2	5.5	7.3	7.8	7.3	7.7	7.3	11.3	9.5	9.5	11.4	10.2

## Sheet: Fig. S1b
		tumor					paratumor							tumor					paratumor
	veh	1.1	0.53	1.24	1.36	0.77	0.92	1.23	1.14	1.08	0.63		veh	1.57	0.71	0.47	0.44	1.8	0.85	0.8	0.81	0.9	1.65
	50	2.37	2.07	2.8	2.45	2.09	10.75	9.18	6.76	8.46	7.75		50	2.71	2.47	1.23	0.95	3.45	14.79	13.74	10.1	6.46	13.47
	100	3.33	2.85	2.68	2.77	3.61	18.08	17.98	15.67	11.21	17.76		100	3.67	3.38	3.41	1.71	3.92	18.11	16.95	19.11	13.39	17.37
	150	4.39	4.32	4.08	4.47	3.71	30.08	26.4	28.69	24.24	19.38		150	3.92	3.39	4.06	3.87	3.82	24.79	20.68	29.6	30.33	30
	Table Analyzed	P-AMPK/AMPK											Table Analyzed	P-ACC/ACC
	Two-way ANOVA	Ordinary											Two-way ANOVA	Ordinary
	Alpha	0.05											Alpha	0.05
	Source of Variation	% of total variation	P value	P value summary	Significant?								Source of Variation	% of total variation	P value	P value summary	Significant?
	Interaction	22.43	<0.0001	****	Yes								Interaction	21.19	<0.0001	****	Yes
	Row Factor	37.1	<0.0001	****	Yes								Row Factor	33.19	<0.0001	****	Yes
	Column Factor	36.42	<0.0001	****	Yes								Column Factor	41.15	<0.0001	****	Yes
	ANOVA table	SS	DF	MS	F (DFn, DFd)	P value							ANOVA table	SS	DF	MS	F (DFn, DFd)	P value
	Interaction	643.4	3	214.5	F (3, 32) = 59.09	P<0.0001							Interaction	698.8	3	232.9	F (3, 32) = 50.63	P<0.0001
	Row Factor	1064	3	354.6	F (3, 32) = 97.71	P<0.0001							Row Factor	1094	3	364.8	F (3, 32) = 79.30	P<0.0001
	Column Factor	1044	1	1044	F (1, 32) = 287.8	P<0.0001							Column Factor	1357	1	1357	F (1, 32) = 294.9	P<0.0001
	Residual	116.1	32	3.629									Residual	147.2	32	4.6
	Difference between column means												Difference between column means
	Mean of tumor	2.65											Mean of tumor	2.548
	Mean of paratumor	12.87											Mean of paratumor	14.2
	Difference between means	-10.22											Difference between means	-11.65
	SE of difference	0.6024											SE of difference	0.6783
	95% CI of difference	-11.45 to -8.993											95% CI of difference	-13.03 to -10.27
	Spearman's test for heteroscedasticity												Spearman's test for heteroscedasticity
	Rs of predicted Y vs. |residual|	0.7078											Rs of predicted Y vs. |residual|	0.4953
	P value (one tailed)	<0.0001											P value (one tailed)	0.0006
	Passed (P > 0.05)?	No											Passed (P > 0.05)?	No
	Normality of Residuals												Normality of Residuals
	Test name	Statistics	P value	Passed normality test (alpha=0.05)?	P value summary								Test name	Statistics	P value	Passed normality test (alpha=0.05)?	P value summary
	D'Agostino-Pearson omnibus (K2)	22.61	<0.0001	No	****								D'Agostino-Pearson omnibus (K2)	16.07	0.0003	No	***
	Anderson-Darling (A2*)	3.163	<0.0001	No	****								Anderson-Darling (A2*)	1.49	0.0006	No	***
	Shapiro-Wilk (W)	0.7949	<0.0001	No	****								Shapiro-Wilk (W)	0.8875	0.0008	No	***
	Kolmogorov-Smirnov (distance)	0.2646	<0.0001	No	****								Kolmogorov-Smirnov (distance)	0.187	0.0012	No	**
	Data summary												Data summary
	Number of columns (Column Factor)	2											Number of columns (Column Factor)	2
	Number of rows (Row Factor)	4											Number of rows (Row Factor)	4
	Number of values	40											Number of values	40
	Within each column, compare rows (simple effects within columns)												Within each column, compare rows (simple effects within columns)
	Number of families	2											Number of families	2
	Number of comparisons per family	6											Number of comparisons per family	6
	Alpha	0.05											Alpha	0.05
	Tukey's multiple comparisons test	Mean Diff.	95.00% CI of diff.	Below threshold?	Summary	Adjusted P Value							Tukey's multiple comparisons test	Mean Diff.	95.00% CI of diff.	Below threshold?	Summary	Adjusted P Value
	tumor												tumor
	veh vs. 50	-1.356	-4.620 to 1.908	No	ns	0.6768							veh vs. 50	-1.164	-4.839 to 2.511	No	ns	0.8262
	veh vs. 100	-2.048	-5.312 to 1.216	No	ns	0.3404							veh vs. 100	-2.22	-5.895 to 1.455	No	ns	0.3733
	veh vs. 150	-3.194	-6.458 to 0.07037	No	ns	0.057							veh vs. 150	-2.814	-6.489 to 0.8613	No	ns	0.1832
	50 vs. 100	-0.692	-3.956 to 2.572	No	ns	0.939							50 vs. 100	-1.056	-4.731 to 2.619	No	ns	0.8636
	50 vs. 150	-1.838	-5.102 to 1.426	No	ns	0.4346							50 vs. 150	-1.65	-5.325 to 2.025	No	ns	0.6212
	100 vs. 150	-1.146	-4.410 to 2.118	No	ns	0.7776							100 vs. 150	-0.594	-4.269 to 3.081	No	ns	0.9715
	paratumor												paratumor
	veh vs. 50	-7.58	-10.84 to -4.316	Yes	****	<0.0001							veh vs. 50	-10.71	-14.39 to -7.035	Yes	****	<0.0001
	veh vs. 100	-15.14	-18.40 to -11.88	Yes	****	<0.0001							veh vs. 100	-15.98	-19.66 to -12.31	Yes	****	<0.0001
	veh vs. 150	-24.76	-28.02 to -21.49	Yes	****	<0.0001							veh vs. 150	-26.08	-29.75 to -22.40	Yes	****	<0.0001
	50 vs. 100	-7.56	-10.82 to -4.296	Yes	****	<0.0001							50 vs. 100	-5.274	-8.949 to -1.599	Yes	**	0.0026
	50 vs. 150	-17.18	-20.44 to -13.91	Yes	****	<0.0001							50 vs. 150	-15.37	-19.04 to -11.69	Yes	****	<0.0001
	100 vs. 150	-9.618	-12.88 to -6.354	Yes	****	<0.0001							100 vs. 150	-10.09	-13.77 to -6.419	Yes	****	<0.0001
	Test details	Mean 1	Mean 2	Mean Diff.	SE of diff.	N1	N2	q	DF				Test details	Mean 1	Mean 2	Mean Diff.	SE of diff.	N1	N2	q	DF
	tumor												tumor
	veh vs. 50	1	2.356	-1.356	1.205	5	5	1.592	32				veh vs. 50	0.998	2.162	-1.164	1.357	5	5	1.214	32
	veh vs. 100	1	3.048	-2.048	1.205	5	5	2.404	32				veh vs. 100	0.998	3.218	-2.22	1.357	5	5	2.314	32
	veh vs. 150	1	4.194	-3.194	1.205	5	5	3.749	32				veh vs. 150	0.998	3.812	-2.814	1.357	5	5	2.934	32
	50 vs. 100	2.356	3.048	-0.692	1.205	5	5	0.8122	32				50 vs. 100	2.162	3.218	-1.056	1.357	5	5	1.101	32
	50 vs. 150	2.356	4.194	-1.838	1.205	5	5	2.157	32				50 vs. 150	2.162	3.812	-1.65	1.357	5	5	1.72	32
	100 vs. 150	3.048	4.194	-1.146	1.205	5	5	1.345	32				100 vs. 150	3.218	3.812	-0.594	1.357	5	5	0.6193	32
	paratumor												paratumor
	veh vs. 50	1	8.58	-7.58	1.205	5	5	8.897	32				veh vs. 50	1.002	11.71	-10.71	1.357	5	5	11.17	32
	veh vs. 100	1	16.14	-15.14	1.205	5	5	17.77	32				veh vs. 100	1.002	16.99	-15.98	1.357	5	5	16.66	32
	veh vs. 150	1	25.76	-24.76	1.205	5	5	29.06	32				veh vs. 150	1.002	27.08	-26.08	1.357	5	5	27.19	32
	50 vs. 100	8.58	16.14	-7.56	1.205	5	5	8.874	32				50 vs. 100	11.71	16.99	-5.274	1.357	5	5	5.498	32
	50 vs. 150	8.58	25.76	-17.18	1.205	5	5	20.16	32				50 vs. 150	11.71	27.08	-15.37	1.357	5	5	16.02	32
	100 vs. 150	16.14	25.76	-9.618	1.205	5	5	11.29	32				100 vs. 150	16.99	27.08	-10.09	1.357	5	5	10.52	32
		tumor					paratumor
	veh	0.88	0.86	1.13	1.12	1.01	0.96	0.75	1.04	1.22	1.04
	50	0.73	0.62	0.69	0.89	0.66	0.37	0.38	0.42	0.44	0.33
	100	0.43	0.52	0.5	0.69	0.53	0.07	0.1	0.15	0.13	0.15
	150	0.24	0.25	0.34	0.45	0.45	0.04	0.04	0.06	0.07	0.06
	Table Analyzed	P-S6K/S6K
	Two-way ANOVA	Ordinary
	Alpha	0.05
	Source of Variation	% of total variation	P value	P value summary	Significant?
	Interaction	4.962	0.0003	***	Yes
	Row Factor	75.15	<0.0001	****	Yes
	Column Factor	13.5	<0.0001	****	Yes
	ANOVA table	SS	DF	MS	F (DFn, DFd)	P value
	Interaction	0.2457	3	0.0819	F (3, 32) = 8.288	P=0.0003
	Row Factor	3.721	3	1.24	F (3, 32) = 125.5	P<0.0001
	Column Factor	0.6682	1	0.6682	F (1, 32) = 67.63	P<0.0001
	Residual	0.3162	32	0.009881
	Difference between column means
	Mean of tumor	0.6495
	Mean of paratumor	0.391
	Difference between means	0.2585
	SE of difference	0.03143
	95% CI of difference	0.1945 to 0.3225
	Spearman's test for heteroscedasticity
	Rs of predicted Y vs. |residual|	0.4999
	P value (one tailed)	0.0005
	Passed (P > 0.05)?	No
	Normality of Residuals
	Test name	Statistics	P value	Passed normality test (alpha=0.05)?	P value summary
	D'Agostino-Pearson omnibus (K2)	2.059	0.3572	Yes	ns
	Anderson-Darling (A2*)	0.6362	0.0904	Yes	ns
	Shapiro-Wilk (W)	0.9667	0.2817	Yes	ns
	Kolmogorov-Smirnov (distance)	0.1365	0.0584	Yes	ns
	Data summary
	Number of columns (Column Factor)	2
	Number of rows (Row Factor)	4
	Number of values	40
	Within each column, compare rows (simple effects within columns)
	Number of families	2
	Number of comparisons per family	6
	Alpha	0.05
	Tukey's multiple comparisons test	Mean Diff.	95.00% CI of diff.	Below threshold?	Summary	Adjusted P Value
	tumor
	veh vs. 50	0.282	0.1117 to 0.4523	Yes	***	0.0005
	veh vs. 100	0.466	0.2957 to 0.6363	Yes	****	<0.0001
	veh vs. 150	0.654	0.4837 to 0.8243	Yes	****	<0.0001
	50 vs. 100	0.184	0.01367 to 0.3543	Yes	*	0.0303
	50 vs. 150	0.372	0.2017 to 0.5423	Yes	****	<0.0001
	100 vs. 150	0.188	0.01767 to 0.3583	Yes	*	0.026
	paratumor
	veh vs. 50	0.614	0.4437 to 0.7843	Yes	****	<0.0001
	veh vs. 100	0.882	0.7117 to 1.052	Yes	****	<0.0001
	veh vs. 150	0.948	0.7777 to 1.118	Yes	****	<0.0001
	50 vs. 100	0.268	0.09767 to 0.4383	Yes	***	0.0009
	50 vs. 150	0.334	0.1637 to 0.5043	Yes	****	<0.0001
	100 vs. 150	0.066	-0.1043 to 0.2363	No	ns	0.7218
	Test details	Mean 1	Mean 2	Mean Diff.	SE of diff.	N1	N2	q	DF
	tumor
	veh vs. 50	1	0.718	0.282	0.06287	5	5	6.343	32
	veh vs. 100	1	0.534	0.466	0.06287	5	5	10.48	32
	veh vs. 150	1	0.346	0.654	0.06287	5	5	14.71	32
	50 vs. 100	0.718	0.534	0.184	0.06287	5	5	4.139	32
	50 vs. 150	0.718	0.346	0.372	0.06287	5	5	8.368	32
	100 vs. 150	0.534	0.346	0.188	0.06287	5	5	4.229	32
	paratumor
	veh vs. 50	1.002	0.388	0.614	0.06287	5	5	13.81	32
	veh vs. 100	1.002	0.12	0.882	0.06287	5	5	19.84	32
	veh vs. 150	1.002	0.054	0.948	0.06287	5	5	21.32	32
	50 vs. 100	0.388	0.12	0.268	0.06287	5	5	6.029	32
	50 vs. 150	0.388	0.054	0.334	0.06287	5	5	7.513	32
	100 vs. 150	0.12	0.054	0.066	0.06287	5	5	1.485	32

## Sheet: Fig. S1c
	AMP ADP ATP of tumor											AMP ADP ATP of paratumor
		AMP:ATP				ADP:ATP							AMP:ATP				ADP:ATP
	veh	0.019759	0.020943	0.019823	0.018394	0.163511	0.165866	0.178429	0.176403			veh	0.06495	0.06286	0.07335	0.07086	0.150995	0.14082	0.144854	0.174398
	50 mg/l	0.020561	0.018858	0.019184	0.019654	0.16116	0.199636	0.166972	0.158185			50 mg/l	0.07013	0.05268	0.06819	0.07854	0.154433	0.145312	0.163069	0.179235
	100 mg/	0.01934	0.020191	0.019567	0.020621	0.165253	0.165573	0.173042	0.182843			100 mg/	0.07269	0.06193	0.06865	0.07235	0.163209	0.160319	0.14918	0.175227
	150 mg/	0.01999	0.020023	0.017432	0.022233	0.162112	0.176923	0.200107	0.147745			150 mg/	0.06808	0.08932	0.07542	0.05479	0.145196	0.172384	0.169952	0.170279
	Table Analyzed	AMP ADP ATP of tumor										Table Analyzed	AMP ADP ATP of partumor
	Two-way ANOVA	Ordinary										Two-way ANOVA	Ordinary
	Alpha	0.05										Alpha	0.05
	Source of Variation	% of total variation	P value	P value summary	Significant?							Source of Variation	% of total variation	P value	P value summary	Significant?
	Interaction	0.0002196	>0.9999	ns	No							Interaction	0.1438	0.8635	ns	No
	Row Factor	0.0005743	0.9998	ns	No							Row Factor	0.3633	0.6084	ns	No
	Column Factor	98.4	<0.0001	****	Yes							Column Factor	94.81	<0.0001	****	Yes
	ANOVA table	SS	DF	MS	F (DFn, DFd)	P value						ANOVA table	SS	DF	MS	F (DFn, DFd)	P value
	Interaction	4.109e-07	3	1.37e-07	F (3, 24) = 0.001101	P>0.9999						Interaction	0.0001002	3	3.34e-05	F (3, 24) = 0.2457	P=0.8635
	Row Factor	1.074e-06	3	3.581e-07	F (3, 24) = 0.002879	P=0.9998						Row Factor	0.0002532	3	8.439e-05	F (3, 24) = 0.6208	P=0.6084
	Column Factor	0.1841	1	0.1841	F (1, 24) = 1480	P<0.0001						Column Factor	0.06607	1	0.06607	F (1, 24) = 486.1	P<0.0001
	Residual	0.002986	24	0.0001244								Residual	0.003262	24	0.0001359
	Difference between column means											Difference between column means
	Mean of AMP:ATP	0.01979										Mean of AMP:ATP	0.06905
	Mean of ADP:ATP	0.1715										Mean of ADP:ATP	0.1599
	Difference between means	-0.1517										Difference between means	-0.09088
	SE of difference	0.003943										SE of difference	0.004122
	95% CI of difference	-0.1598 to -0.1436										95% CI of difference	-0.09939 to -0.08237
	Spearman's test for heteroscedasticity											Spearman's test for heteroscedasticity
	Rs of predicted Y vs. |residual|	0.7755										Rs of predicted Y vs. |residual|	0.2674
	P value (one tailed)	<0.0001										P value (one tailed)	0.0695
	Passed (P > 0.05)?	No										Passed (P > 0.05)?	Yes
	Normality of Residuals											Normality of Residuals
	Test name	Statistics	P value	Passed normality test (alpha=0.05)?	P value summary							Test name	Statistics	P value	Passed normality test (alpha=0.05)?	P value summary
	Anderson-Darling (A2*)	1.914	<0.0001	No	****							Anderson-Darling (A2*)	0.2607	0.6866	Yes	ns
	D'Agostino-Pearson omnibus (K2)	13.05	0.0015	No	**							D'Agostino-Pearson omnibus (K2)	0.07522	0.9631	Yes	ns
	Shapiro-Wilk (W)	0.8495	0.0004	No	***							Shapiro-Wilk (W)	0.9773	0.7184	Yes	ns
	Kolmogorov-Smirnov (distance)	0.226	0.0002	No	***							Kolmogorov-Smirnov (distance)	0.09754	0.1	Yes	ns
	Within each column, compare rows (simple effects within columns)											Within each column, compare rows (simple effects within columns)
	Number of families	2										Number of families	2
	Number of comparisons per family	6										Number of comparisons per family	6
	Alpha	0.05										Alpha	0.05
	Tukey's multiple comparisons test	Mean Diff.	95.00% CI of diff.	Significant?	Summary	Adjusted P Value						Tukey's multiple comparisons test	Mean Diff.	95.00% CI of diff.	Significant?	Summary	Adjusted P Value
	AMP:ATP											AMP:ATP
	veh vs. 50	0.0001655	-0.02159 to 0.02192	No	ns	>0.9999						veh vs. 50	0.00062	-0.02212 to 0.02336	No	ns	0.9998
	veh vs. 100	-0.0002	-0.02196 to 0.02156	No	ns	>0.9999						veh vs. 100	-0.0009	-0.02364 to 0.02184	No	ns	0.9995
	veh vs. 150	-0.0001898	-0.02195 to 0.02157	No	ns	>0.9999						veh vs. 150	-0.003898	-0.02664 to 0.01885	No	ns	0.9644
	50 vs. 100	-0.0003655	-0.02212 to 0.02139	No	ns	>0.9999						50 vs. 100	-0.00152	-0.02426 to 0.02122	No	ns	0.9977
	50 vs. 150	-0.0003552	-0.02211 to 0.02140	No	ns	>0.9999						50 vs. 150	-0.004517	-0.02726 to 0.01823	No	ns	0.9462
	100 vs. 150	1.025e-05	-0.02175 to 0.02177	No	ns	>0.9999						100 vs. 150	-0.002998	-0.02574 to 0.01975	No	ns	0.9832
	ADP:ATP											ADP:ATP
	veh vs. 50	-0.000436	-0.02219 to 0.02132	No	ns	>0.9999						veh vs. 50	-0.007746	-0.03049 to 0.01500	No	ns	0.7841
	veh vs. 100	-0.0006255	-0.02238 to 0.02113	No	ns	0.9998						veh vs. 100	-0.009217	-0.03196 to 0.01353	No	ns	0.6822
	veh vs. 150	-0.0006695	-0.02243 to 0.02109	No	ns	0.9998						veh vs. 150	-0.01169	-0.03443 to 0.01106	No	ns	0.5011
	50 vs. 100	-0.0001895	-0.02195 to 0.02157	No	ns	>0.9999						50 vs. 100	-0.001472	-0.02421 to 0.02127	No	ns	0.9979
	50 vs. 150	-0.0002335	-0.02199 to 0.02152	No	ns	>0.9999						50 vs. 150	-0.00394	-0.02668 to 0.01880	No	ns	0.9632
	100 vs. 150	-4.4e-05	-0.02180 to 0.02171	No	ns	>0.9999						100 vs. 150	-0.002469	-0.02521 to 0.02027	No	ns	0.9904
	Test details	Mean 1	Mean 2	Mean Diff.	SE of diff.	N1	N2	q	DF			Test details	Mean 1	Mean 2	Mean Diff.	SE of diff.	N1	N2	q	DF
	AMP:ATP											AMP:ATP
	veh vs. 50	0.01973	0.01956	0.0001655	0.007887	4	4	0.02968	24			veh vs. 50	0.06801	0.06739	0.00062	0.008244	4	4	0.1064	24
	veh vs. 100	0.01973	0.01993	-0.0002	0.007887	4	4	0.03586	24			veh vs. 100	0.06801	0.06891	-0.0009	0.008244	4	4	0.1544	24
	veh vs. 150	0.01973	0.01992	-0.0001898	0.007887	4	4	0.03402	24			veh vs. 150	0.06801	0.0719	-0.003898	0.008244	4	4	0.6686	24
	50 vs. 100	0.01956	0.01993	-0.0003655	0.007887	4	4	0.06554	24			50 vs. 100	0.06739	0.06891	-0.00152	0.008244	4	4	0.2607	24
	50 vs. 150	0.01956	0.01992	-0.0003552	0.007887	4	4	0.0637	24			50 vs. 150	0.06739	0.0719	-0.004517	0.008244	4	4	0.7749	24
	100 vs. 150	0.01993	0.01992	1.025e-05	0.007887	4	4	0.001838	24			100 vs. 150	0.06891	0.0719	-0.002998	0.008244	4	4	0.5142	24
	ADP:ATP											ADP:ATP
	veh vs. 50	0.1711	0.1715	-0.000436	0.007887	4	4	0.07818	24			veh vs. 50	0.1528	0.1605	-0.007746	0.008244	4	4	1.329	24
	veh vs. 100	0.1711	0.1717	-0.0006255	0.007887	4	4	0.1122	24			veh vs. 100	0.1528	0.162	-0.009217	0.008244	4	4	1.581	24
	veh vs. 150	0.1711	0.1717	-0.0006695	0.007887	4	4	0.12	24			veh vs. 150	0.1528	0.1645	-0.01169	0.008244	4	4	2.005	24
	50 vs. 100	0.1715	0.1717	-0.0001895	0.007887	4	4	0.03398	24			50 vs. 100	0.1605	0.162	-0.001472	0.008244	4	4	0.2524	24
	50 vs. 150	0.1715	0.1717	-0.0002335	0.007887	4	4	0.04187	24			50 vs. 150	0.1605	0.1645	-0.00394	0.008244	4	4	0.676	24
	100 vs. 150	0.1717	0.1717	-4.4e-05	0.007887	4	4	0.00789	24			100 vs. 150	0.162	0.1645	-0.002469	0.008244	4	4	0.4235	24

## Sheet: Fig. S1d
	vehicle	50 mg/l	100 mg/l	150 mg/l
	7.71	11.81	9.66	4.81		Table Analyzed	Largest tumor diameter of different concentrations			Number of families	1
	10.09	11.19	7.99	2.33						Number of comparisons per family	3
	12.84	7.83	10.15	5.03		Kruskal-Wallis test				Alpha	0.05
	10.44	7.37	9.56	6.14		P value	0.0004
	13.87	11.9	10.4	5.83		Exact or approximate P value?	Approximate			Dunn's multiple comparisons test	Mean rank diff.	Significant?	Summary	Adjusted P Value	A-?
	11.88	5.73	3.28	6.04		P value summary	***			vehicle vs. 50 mg/l	3.379	No	ns	>0.9999	B	50 mg/l
	11.83	10.13	4.64	2.69		Do the medians vary signif. (P < 0.05)?	Yes			vehicle vs. 100 mg/l	13.13	Yes	*	0.0429	C	100 mg/l
	9.2	6.13	5.5			Number of groups	4			vehicle vs. 150 mg/l	23.39	Yes	***	0.0003	D	150 mg/l
	7.56	11.15	4.8			Kruskal-Wallis statistic	18.26
	9.05	9.01	10.24							Test details	Mean rank 1	Mean rank 2	Mean rank diff.	n1	n2	Z
	8.08	10.91				Data summary				vehicle vs. 50 mg/l	30.53	27.15	3.379	15	13	0.679
	10.45	11.7				Number of treatments (columns)	4			vehicle vs. 100 mg/l	30.53	17.4	13.13	15	10	2.449
	12.44	10.54				Number of values (total)	45			vehicle vs. 150 mg/l	30.53	7.143	23.39	15	7	3.891
	13.72
	9.09

## Sheet: Fig. S1e
	vehicle	50 mg/l	100 mg/l	150 mg/l		Table Analyzed	liver weight of different concentrations						Number of families	1
	3.666	4.355	3.121	1.854		Data sets analyzed	A-D						Number of comparisons per family	3
	2.857	3.045	4.693	1.603									Alpha	0.05
	4.822	2.44	4.412	1.998		ANOVA summary
	4.75	2.776	3.37	2.919		F	10.39						Dunnett's multiple comparisons test	Mean Diff.	95.00% CI of diff.	Significant?	Summary	Adjusted P Value	A-?
	4.978	4.301	3.686	1.497		P value	<0.0001						vehicle vs. 50 mg/l	0.6291	-0.2128 to 1.471	No	ns	0.1861	B	50 mg/l
	4.561	2.324	1.639	1.954		P value summary	****						vehicle vs. 100 mg/l	1.177	0.2701 to 2.084	Yes	**	0.0078	C	100 mg/l
	4.764	3.028	1.914	1.636		Significant diff. among means (P < 0.05)?	Yes						vehicle vs. 150 mg/l	2.217	1.200 to 3.234	Yes	****	<0.0001	D	150 mg/l
	4.124	2.394	1.633			R square	0.4318
	4.27	4.683	1.893										Test details	Mean 1	Mean 2	Mean Diff.	SE of diff.	n1	n2	q	DF
	3.31	3.57	3.271			Brown-Forsythe test							vehicle vs. 50 mg/l	4.14	3.511	0.6291	0.3425	15	13	1.837	41
	4.44	4.378				F (DFn, DFd)	1.890 (3, 41)						vehicle vs. 100 mg/l	4.14	2.963	1.177	0.369	15	10	3.19	41
	4.314	5.275				P value	0.1464						vehicle vs. 150 mg/l	4.14	1.923	2.217	0.4137	15	7	5.36	41
	4.151	3.078				P value summary	ns
	4.853					Are SDs significantly different (P < 0.05)?	No
	2.246
						Bartlett's test
						Bartlett's statistic (corrected)	4.813
						P value	0.186
						P value summary	ns
						Are SDs significantly different (P < 0.05)?	No
						ANOVA table	SS	DF	MS	F (DFn, DFd)	P value
						Treatment (between columns)	25.46	3	8.486	F (3, 41) = 10.39	P<0.0001
						Residual (within columns)	33.5	41	0.817
						Total	58.95	44
						Normality of Residuals
						Test name	Statistics	P value	Passed normality test (alpha=0.05)?	P value summary
						Anderson-Darling (A2*)	0.2967	0.5771	Yes	ns
						D'Agostino-Pearson omnibus (K2)	0.7525	0.6864	Yes	ns
						Shapiro-Wilk (W)	0.9806	0.6422	Yes	ns
						Kolmogorov-Smirnov (distance)	0.08542	0.1	Yes	ns
						Data summary
						Number of treatments (columns)	4
						Number of values (total)	45

## Sheet: Fig. S1f
	vehicle	50 mg/l	100 mg/l	150 mg/l		Table Analyzed	body weight of different concentrations						Number of families	1
	40.3	28.9	24.7	28.9		Data sets analyzed	A-D						Number of comparisons per family	3
	36.6	28	45.3	32.4									Alpha	0.05
	38.3	32.7	26.7	21.5		ANOVA summary
	32.3	31.1	29.8	25.2		F	3.536						Dunnett's multiple comparisons test	Mean Diff.	95.00% CI of diff.	Significant?	Summary	Adjusted P Value	A-?
	36.2	31.1	34	24.9		P value	0.0229						vehicle vs. 50 mg/l	1.024	-3.084 to 5.132	No	ns	0.8852	B	50 mg/l
	33.7	36.6	31.2	34.5		P value summary	*						vehicle vs. 100 mg/l	1.623	-2.802 to 6.049	No	ns	0.7167	C	100 mg/l
	34.3	37.3	30.8	29		Significant diff. among means (P < 0.05)?	Yes						vehicle vs. 150 mg/l	6.436	1.474 to 11.40	Yes	**	0.0079	D	150 mg/l
	31.2	40.1	36.2			R squared	0.2055
	32.4	27.2	35.8										Test details	Mean 1	Mean 2	Mean Diff.	SE of diff.	n1	n2	q	DF
	39.1	38.7	34.2			Brown-Forsythe test							vehicle vs. 50 mg/l	34.49	33.47	1.024	1.671	15	13	0.6128	41
	35.5	38.8				F (DFn, DFd)	0.7950 (3, 41)						vehicle vs. 100 mg/l	34.49	32.87	1.623	1.8	15	10	0.9017	41
	32.2	31.8				P value	0.5038						vehicle vs. 150 mg/l	34.49	28.06	6.436	2.019	15	7	3.188	41
	28.9	32.8				P value summary	ns
	31.2					Are SDs significantly different (P < 0.05)?	No
	35.2
						Bartlett's test
						Bartlett's statistic (corrected)	3.607
						P value	0.3072
						P value summary	ns
						Are SDs significantly different (P < 0.05)?	No
						ANOVA table	SS	DF	MS	F (DFn, DFd)	P value
						Treatment (between columns)	206.3	3	68.76	F (3, 41) = 3.536	P=0.0229
						Residual (within columns)	797.4	41	19.45
						Total	1004	44
						Normality of Residuals
						Test name	Statistics	P value	Passed normality test (alpha=0.05)?	P value summary
						D'Agostino-Pearson omnibus (K2)	1.945	0.3781	Yes	ns
						Anderson-Darling (A2*)	0.2954	0.5808	Yes	ns
						Shapiro-Wilk (W)	0.977	0.5029	Yes	ns
						Kolmogorov-Smirnov (distance)	0.09696	0.1	Yes	ns
						Data summary
						Number of treatments (columns)	4
						Number of values (total)	45

## Sheet: Fig. S1g
	vehicle	50 mg/l	100 mg/l	150 mg/l		Table Analyzed	liver/body weight of different concentrations						Number of families	1
	9.1	15.1	12.6	6.4		Data sets analyzed	A-D						Number of comparisons per family	3
	7.8	10.9	10.4	4.9									Alpha	0.05
	12.6	7.5	16.5	9.3		ANOVA summary
	14.7	8.9	11.3	11.6		F	4.221						Dunnett's multiple comparisons test	Mean Diff.	95.00% CI of diff.	Below threshold?	Summary	Adjusted P Value	A-?
	13.8	13.8	10.8	6		P value	0.0109						vehicle vs. 50 mg/l	1.381	-1.713 to 4.475	No	ns	0.5843	B	50 mg/l
	13.5	6.3	5.3	5.7		P value summary	*						vehicle vs. 100 mg/l	2.923	-0.4104 to 6.257	No	ns	0.0981	C	100 mg/l
	13.9	8.1	6.2	5.6		Significant diff. among means (P < 0.05)?	Yes						vehicle vs. 150 mg/l	5.102	1.364 to 8.840	Yes	**	0.005	D	150 mg/l
	13.2	6	4.5			R square	0.236
	13.2	17.2	5.3										Test details	Mean 1	Mean 2	Mean Diff.	SE of diff.	n1	n2	q	DF
	8.5	9.2	9.6			Brown-Forsythe test							vehicle vs. 50 mg/l	12.17	10.79	1.381	1.259	15	13	1.097	41
	12.5	11.3				F (DFn, DFd)	1.028 (3, 41)						vehicle vs. 100 mg/l	12.17	9.25	2.923	1.356	15	10	2.156	41
	13.4	16.6				P value	0.3904						vehicle vs. 150 mg/l	12.17	7.071	5.102	1.521	15	7	3.355	41
	14.4	9.4				P value summary	ns
	15.6					Are SDs significantly different (P < 0.05)?	No
	6.4
						Bartlett's test
						Bartlett's statistic (corrected)	2.467
						P value	0.4813
						P value summary	ns
						Are SDs significantly different (P < 0.05)?	No
						ANOVA table	SS	DF	MS	F (DFn, DFd)	P value
						Treatment (between columns)	139.7	3	46.58	F (3, 41) = 4.221	P=0.0109
						Residual (within columns)	452.5	41	11.04
						Total	592.2	44
						Normality of Residuals
						Test name	Statistics	P value	Passed normality test (alpha=0.05)?	P value summary
						Anderson-Darling (A2*)	0.3035	0.5584	Yes	ns
						D'Agostino-Pearson omnibus (K2)	1.07	0.5856	Yes	ns
						Shapiro-Wilk (W)	0.9765	0.4863	Yes	ns
						Kolmogorov-Smirnov (distance)	0.0739	0.1	Yes	ns
						Data summary
						Number of treatments (columns)	4
						Number of values (total)	45

## Sheet: Fig. S1h
	vehicle	50 mg/l	100 mg/l	150 mg/l		Table Analyzed	ALT of different concentrations						Number of families	1
	38.7	34	35.6	10.9		Data sets analyzed	A-D						Number of comparisons per family	3
	16.5	36.9	42.6	11									Alpha	0.05
	67.7	14.6	16	14.2		ANOVA summary
	50.5	27.5	20.8	24.6		F	15.19						Dunnett's multiple comparisons test	Mean Diff.	95.00% CI of diff.	Significant?	Summary	Adjusted P Value	A-?
	54.3	43.8	23.7	8.5		P value	<0.0001						vehicle vs. 50 mg/l	16.18	5.341 to 27.01	Yes	**	0.002	B	50 mg/l
	45.9	14.1	14	15.7		P value summary	****						vehicle vs. 100 mg/l	24.06	12.38 to 35.73	Yes	****	<0.0001	C	100 mg/l
	36.6	20.8	17.2	8.9		Significant diff. among means (P < 0.05)?	Yes						vehicle vs. 150 mg/l	31.71	18.62 to 44.79	Yes	****	<0.0001	D	150 mg/l
	67.9	26.7	13.4			R square	0.5265
	36	37.5	10										Test details	Mean 1	Mean 2	Mean Diff.	SE of diff.	n1	n2	q	DF
	41.7	43.3	17.2			Brown-Forsythe test							vehicle vs. 50 mg/l	45.11	28.93	16.18	4.407	15	13	3.67	41
	47.2	23.4				F (DFn, DFd)	1.760 (3, 41)						vehicle vs. 100 mg/l	45.11	21.05	24.06	4.748	15	10	5.066	41
	45.2	23.3				P value	0.17						vehicle vs. 150 mg/l	45.11	13.4	31.71	5.324	15	7	5.955	41
	37.7	30.2				P value summary	ns
	22.9					Are SDs significantly different (P < 0.05)?	No
	67.8
						Bartlett's test
						Bartlett's statistic (corrected)	7.127
						P value	0.068
						P value summary	ns
						Are SDs significantly different (P < 0.05)?	No
						ANOVA table	SS	DF	MS	F (DFn, DFd)	P value
						Treatment (between columns)	6167	3	2056	F (3, 41) = 15.19	P<0.0001
						Residual (within columns)	5547	41	135.3
						Total	11714	44
						Normality of Residuals
						Test name	Statistics	P value	Passed normality test (alpha=0.05)?	P value summary
						Anderson-Darling (A2*)	0.7367	0.051	Yes	ns
						D'Agostino-Pearson omnibus (K2)	1.023	0.5996	Yes	ns
						Shapiro-Wilk (W)	0.9592	0.1136	Yes	ns
						Kolmogorov-Smirnov (distance)	0.1178	0.1	Yes	ns
						Data summary
						Number of treatments (columns)	4
						Number of values (total)	45
	vehicle	50 mg/l	100 mg/l	150 mg/l		Table Analyzed	AST of different concentrations		Number of families	1
	11.9	15.9	14.9	7.5					Number of comparisons per family	3
	11.6	16.9	22.1	11.9		Kruskal-Wallis test			Alpha	0.05
	37.2	12.7	11.3	14.6		P value	0.0014
	27.6	13.2	12	12.2		Exact or approximate P value?	Approximate		Dunn's multiple comparisons test	Mean rank diff.	Significant?	Summary	Adjusted P Value	A-?
	17.5	12.6	8.4	7.8		P value summary	**		vehicle vs. 50 mg/l	5.615	No	ns	0.7773	B	50 mg/l
	18.9	16.1	11.2	10.5		Do the medians vary signif. (P < 0.05)?	Yes		vehicle vs. 100 mg/l	13.4	Yes	*	0.0373	C	100 mg/l
	12.2	12.9	13.1	12.1		Number of groups	4		vehicle vs. 150 mg/l	21.86	Yes	***	0.0008	D	150 mg/l
	31.4	15.6	19			Kruskal-Wallis statistic	15.48
	17.7	18.2	11.1						Test details	Mean rank 1	Mean rank 2	Mean rank diff.	n1	n2	Z
	23.6	19.3	14.6			Data summary			vehicle vs. 50 mg/l	31	25.38	5.615	15	13	1.129
	13	14.8				Number of treatments (columns)	4		vehicle vs. 100 mg/l	31	17.6	13.4	15	10	2.5
	18.3	14.6				Number of values (total)	45		vehicle vs. 150 mg/l	31	9.143	21.86	15	7	3.636
	21.4	18.8
	18.1
	21.9
