# Supplementary material for: Glucose starvation mimetic aldometanib removes immune barriers permitting mice with hepatocellular carcinoma to live to normal ages
Source: Cell Res. 2025 Nov 25;35(12):934–53. doi: 10.1038/s41422-025-01195-4 (PMC12690099; doi:10.1038/s41422-025-01195-4)
Supplement: Supplementary file 20 — Source Data [file 41422_2025_1195_MOESM20_ESM.zip › Source Data/Source Data Fig. S10.xlsx]

## Sheet: Fig. S10a
	Veh	Aldo	Aldo + Anti-CD8		Table Analyzed	liver weight anti-CD8 Hepa1-6						Compare column means (main column effect)
	2.85	0.94	2.104
	1.44	0.985	2.056		Two-way ANOVA	Ordinary						Number of families	1
	2.18	1.441	1.21		Alpha	0.05						Number of comparisons per family	3
	1.3	1.21	1.46									Alpha	0.05
	1.94	0.94	2.67		Source of Variation	% of total variation	P value	P value summary	Significant?
	2.31	0.97	1.97		Row Factor	10.07	0.8716	ns	No			Tukey's multiple comparisons test	Mean Diff.	95.00% CI of diff.	Below threshold?	Summary	Adjusted P Value
	2.31	1.02	1.3		Column Factor	45.26	0.0047	**	Yes
	1.45	1.08	2.583									Veh vs. Aldo	0.8993	0.2420 to 1.556	Yes	**	0.0079
		0.929			ANOVA table	SS (Type III)	DF	MS	F (DFn, DFd)	P value		Veh vs. Aldo + Anti-CD8	0.05338	-0.6038 to 0.7106	No	ns	0.9754
					Row Factor	0.9061	8	0.1133	F (8, 14) = 0.4491	P=0.8716		Aldo vs. Aldo + Anti-CD8	-0.8459	-1.503 to -0.1887	Yes	*	0.012
					Column Factor	4.072	2	2.036	F (2, 14) = 8.073	P=0.0047
					Residual	3.531	14	0.2522
												Test details	Mean 1	Mean 2	Mean Diff.	SE of diff.	N1	N2	q	DF
					Spearman's test for heteroscedasticity
					Rs of predicted Y vs. |residual|	0.3423						Veh vs. Aldo	1.956	1.057	0.8993	0.2511	8	9	5.065	14
					P value (one tailed)	0.047						Veh vs. Aldo + Anti-CD8	1.956	1.903	0.05338	0.2511	8	8	0.3006	14
					Passed (P > 0.05)?	No						Aldo vs. Aldo + Anti-CD8	1.057	1.903	-0.8459	0.2511	9	8	4.764	14
					Normality of Residuals
					Test name	Statistics	P value	Passed normality test (alpha=0.05)?	P value summary
					D'Agostino-Pearson omnibus (K2)	3.158	0.2062	Yes	ns
					Anderson-Darling (A2*)	0.3019	0.5508	Yes	ns
					Shapiro-Wilk (W)	0.9583	0.3819	Yes	ns
					Kolmogorov-Smirnov (distance)	0.09884	0.1	Yes	ns
					Data summary
					Number of columns (Column Factor)	3
					Number of rows (Row Factor)	9
					Number of values	25

## Sheet: Fig. S10b
	Veh	Aldo	Aldo + Anti-CD8		Table Analyzed	tumor/liver weight anti-CD8 Hepa1-6
	61.4	3.4	55.8									Compare column means (main column effect)
	23.6	7.8	54.8		Two-way ANOVA	Ordinary
	49.5	37	23.1		Alpha	0.05						Number of families	1
	15.4	25	36.3									Number of comparisons per family	3
	43.3	3.4	65.2		Source of Variation	% of total variation	P value	P value summary	Significant?			Alpha	0.05
	52.4	6.4	52.8		Row Factor	5.968	0.9675	ns	No
	52.4	11	28.5		Column Factor	46.86	0.0042	**	Yes			Tukey's multiple comparisons test	Mean Diff.	95.00% CI of diff.	Below threshold?	Summary	Adjusted P Value
	24.1	15.9	64
		2.3			ANOVA table	SS (Type III)	DF	MS	F (DFn, DFd)	P value		Veh vs. Aldo	26.53	3.686 to 49.36	Yes	*	0.0225
					Row Factor	645.6	8	80.71	F (8, 14) = 0.2650	P=0.9675		Veh vs. Aldo + Anti-CD8	-7.3	-30.14 to 15.54	No	ns	0.6873
					Column Factor	5069	2	2535	F (2, 14) = 8.322	P=0.0042		Aldo vs. Aldo + Anti-CD8	-33.83	-56.66 to -10.99	Yes	**	0.0045
					Residual	4264	14	304.6
					Spearman's test for heteroscedasticity							Test details	Mean 1	Mean 2	Mean Diff.	SE of diff.	N1	N2	q	DF
					Rs of predicted Y vs. |residual|	0.1285
					P value (one tailed)	0.2702						Veh vs. Aldo	38.99	12.47	26.53	8.726	8	9	4.299	14
					Passed (P > 0.05)?	Yes						Veh vs. Aldo + Anti-CD8	38.99	46.29	-7.3	8.726	8	8	1.183	14
												Aldo vs. Aldo + Anti-CD8	12.47	46.29	-33.83	8.726	9	8	5.482	14
					Normality of Residuals
					Test name	Statistics	P value	Passed normality test (alpha=0.05)?	P value summary
					D'Agostino-Pearson omnibus (K2)	1.904	0.386	Yes	ns
					Anderson-Darling (A2*)	0.4733	0.2218	Yes	ns
					Shapiro-Wilk (W)	0.9491	0.2397	Yes	ns
					Kolmogorov-Smirnov (distance)	0.1156	0.1	Yes	ns
					Data summary
					Number of columns (Column Factor)	3
					Number of rows (Row Factor)	9
					Number of values	25

## Sheet: Fig. S10c
	Veh	Aldo	Aldo + Anti-CD8		Table Analyzed	body weight anti-CD8 Hepa1-6						Compare column means (main column effect)
	23.8	19.7	18.6
	24.6	19.3	20.8		Two-way ANOVA	Ordinary						Number of families	1
	25.4	20.1	19.6		Alpha	0.05						Number of comparisons per family	3
	22.8	19.6	20.6									Alpha	0.05
	23.8	19.6	20.1		Source of Variation	% of total variation	P value	P value summary	Significant?
	22.8	19.1	20.1		Row Factor	9.604	0.4101	ns	No			Tukey's multiple comparisons test	Mean Diff.	95.00% CI of diff.	Below threshold?	Summary	Adjusted P Value
	20.7	20.5	18.5		Column Factor	73.38	<0.0001	****	Yes
	23.7	20.7	21.2									Veh vs. Aldo	3.625	2.318 to 4.932	Yes	****	<0.0001
		19.7			ANOVA table	SS (Type III)	DF	MS	F (DFn, DFd)	P value		Veh vs. Aldo + Anti-CD8	3.513	2.205 to 4.820	Yes	****	<0.0001
					Row Factor	8.897	8	1.112	F (8, 14) = 1.114	P=0.4101		Aldo vs. Aldo + Anti-CD8	-0.1125	-1.420 to 1.195	No	ns	0.9725
					Column Factor	67.98	2	33.99	F (2, 14) = 34.06	P<0.0001
					Residual	13.97	14	0.9979
												Test details	Mean 1	Mean 2	Mean Diff.	SE of diff.	N1	N2	q	DF
					Spearman's test for heteroscedasticity
					Rs of predicted Y vs. |residual|	0.1705						Veh vs. Aldo	23.44	19.81	3.625	0.4995	8	9	10.26	14
					P value (one tailed)	0.2076						Veh vs. Aldo + Anti-CD8	23.44	19.92	3.513	0.4995	8	8	9.945	14
					Passed (P > 0.05)?	Yes						Aldo vs. Aldo + Anti-CD8	19.81	19.92	-0.1125	0.4995	9	8	0.3185	14
					Normality of Residuals
					Test name	Statistics	P value	Passed normality test (alpha=0.05)?	P value summary
					D'Agostino-Pearson omnibus (K2)	0.9957	0.6078	Yes	ns
					Anderson-Darling (A2*)	0.1979	0.874	Yes	ns
					Shapiro-Wilk (W)	0.9837	0.9471	Yes	ns
					Kolmogorov-Smirnov (distance)	0.08824	0.1	Yes	ns
					Data summary
					Number of columns (Column Factor)	3
					Number of rows (Row Factor)	9
					Number of values	25

## Sheet: Fig. S10d
	Veh	Aldo	Aldo + Anti-CD8		Table Analyzed	tumor/body weight anti-CD8 Hepa1-6
	7.4	0.2	6.3
	1.4	0.4	5.4		Two-way ANOVA	Ordinary
	4.3	2.7	1.4		Alpha	0.05
	0.9	1.5	2.6
	3.5	0.2	8.7		Source of Variation	% of total variation	P value	P value summary	Significant?
	5.3	0.3	5.2		Row Factor	11.26	0.8673	ns	No
	5.8	0.5	2		Column Factor	40.61	0.0097	**	Yes
	1.5	0.8	7.8
		0.1			ANOVA table	SS (Type III)	DF	MS	F (DFn, DFd)	P value
					Row Factor	19.8	8	2.475	F (8, 14) = 0.4556	P=0.8673
					Column Factor	71.44	2	35.72	F (2, 14) = 6.574	P=0.0097
					Residual	76.07	14	5.434
					Spearman's test for heteroscedasticity
					Rs of predicted Y vs. |residual|	0.2831
					P value (one tailed)	0.0852
					Passed (P > 0.05)?	Yes
					Normality of Residuals
					Test name	Statistics	P value	Passed normality test (alpha=0.05)?	P value summary
					D'Agostino-Pearson omnibus (K2)	2.804	0.246	Yes	ns
					Anderson-Darling (A2*)	0.351	0.4419	Yes	ns
					Shapiro-Wilk (W)	0.9541	0.3088	Yes	ns
					Kolmogorov-Smirnov (distance)	0.1291	0.1	Yes	ns
					Data summary
					Number of columns (Column Factor)	3
					Number of rows (Row Factor)	9
					Number of values	25
					Compare column means (main column effect)
					Number of families	1
					Number of comparisons per family	3
					Alpha	0.05
					Tukey's multiple comparisons test	Mean Diff.	95.00% CI of diff.	Below threshold?	Summary	Adjusted P Value
					Veh vs. Aldo	2.938	-0.1130 to 5.988	No	ns	0.0598
					Veh vs. Aldo + Anti-CD8	-1.163	-4.213 to 1.888	No	ns	0.5904
					Aldo vs. Aldo + Anti-CD8	-4.1	-7.150 to -1.050	Yes	**	0.009
					Test details	Mean 1	Mean 2	Mean Diff.	SE of diff.	N1	N2	q	DF
					Veh vs. Aldo	3.682	0.7444	2.938	1.166	8	9	3.564	14
					Veh vs. Aldo + Anti-CD8	3.682	4.844	-1.163	1.166	8	8	1.411	14
					Aldo vs. Aldo + Anti-CD8	0.7444	4.844	-4.1	1.166	9	8	4.975	14

## Sheet: Fig. S10e
	Veh	Aldo	Aldo + Anti-CD8		Table Analyzed	liver/body weight anti-CD8 Hepa1-6
	12	4.8	11.3
	5.9	5.1	9.9		Two-way ANOVA	Ordinary
	8.6	7.2	6.2		Alpha	0.05
	5.7	6.2	7.1
	8.2	4.8	13.3		Source of Variation	% of total variation	P value	P value summary	Significant?
	10.1	5.1	9.8		Row Factor	11.5	0.8509	ns	No
	11.2	5	7		Column Factor	41.56	0.0081	**	Yes
	6.1	5.2	12.2
		4.7			ANOVA table	SS (Type III)	DF	MS	F (DFn, DFd)	P value
					Row Factor	20.67	8	2.583	F (8, 14) = 0.4799	P=0.8509
					Column Factor	74.66	2	37.33	F (2, 14) = 6.934	P=0.0081
					Residual	75.37	14	5.384
					Spearman's test for heteroscedasticity
					Rs of predicted Y vs. |residual|	0.2543
					P value (one tailed)	0.11
					Passed (P > 0.05)?	Yes
					Normality of Residuals
					Test name	Statistics	P value	Passed normality test (alpha=0.05)?	P value summary
					D'Agostino-Pearson omnibus (K2)	3.217	0.2002	Yes	ns
					Anderson-Darling (A2*)	0.3452	0.4563	Yes	ns
					Shapiro-Wilk (W)	0.9501	0.2521	Yes	ns
					Kolmogorov-Smirnov (distance)	0.1095	0.1	Yes	ns
					Data summary
					Number of columns (Column Factor)	3
					Number of rows (Row Factor)	9
					Number of values	25
					Compare column means (main column effect)
					Number of families	1
					Number of comparisons per family	3
					Alpha	0.05
					Tukey's multiple comparisons test	Mean Diff.	95.00% CI of diff.	Below threshold?	Summary	Adjusted P Value
					Veh vs. Aldo	3.05	0.01362 to 6.086	Yes	*	0.0489
					Veh vs. Aldo + Anti-CD8	-1.125	-4.161 to 1.911	No	ns	0.6071
					Aldo vs. Aldo + Anti-CD8	-4.175	-7.211 to -1.139	Yes	**	0.0077
					Test details	Mean 1	Mean 2	Mean Diff.	SE of diff.	N1	N2	q	DF
					Veh vs. Aldo	8.394	5.344	3.05	1.16	8	9	3.718	14
					Veh vs. Aldo + Anti-CD8	8.394	9.519	-1.125	1.16	8	8	1.371	14
					Aldo vs. Aldo + Anti-CD8	5.344	9.519	-4.175	1.16	9	8	5.089	14

## Sheet: Fig. S10g
	Veh	Aldo	Aldo + Anti-CD8
	0.729	10.887	0.049		Table Analyzed	positive of CD8a in tumour of anti-CD8a
	3.576	14.287	0.064
	3.72	8.46	0.05		Two-way ANOVA	Ordinary
	3.906	4.147	0.039		Alpha	0.05
	5.155	13.756	0.045
	4.49	15.339	0.073		Source of Variation	% of total variation	P value	P value summary	Significant?
	1.621	10.319	0.05		Row Factor	7.339	0.3558	ns	No
					Column Factor	80.75	<0.0001	****	Yes
					ANOVA table	SS (Type III)	DF	MS	F (DFn, DFd)	P value
					Row Factor	40.42	6	6.736	F (6, 12) = 1.232	P=0.3558
					Column Factor	444.7	2	222.4	F (2, 12) = 40.67	P<0.0001
					Residual	65.6	12	5.467
					Spearman's test for heteroscedasticity
					Rs of predicted Y vs. |residual|	0.06234
					P value (one tailed)	0.3942
					Passed (P > 0.05)?	Yes
					Normality of Residuals
					Test name	Statistics	P value	Passed normality test (alpha=0.05)?	P value summary
					D'Agostino-Pearson omnibus (K2)	3.064	0.2161	Yes	ns
					Anderson-Darling (A2*)	0.3612	0.4123	Yes	ns
					Shapiro-Wilk (W)	0.9441	0.2626	Yes	ns
					Kolmogorov-Smirnov (distance)	0.1304	0.1	Yes	ns
					Data summary
					Number of columns (Column Factor)	3
					Number of rows (Row Factor)	7
					Number of values	21
					Compare column means (main column effect)
					Number of families	1
					Number of comparisons per family	3
					Alpha	0.05
					Tukey's multiple comparisons test	Mean Diff.	95.00% CI of diff.	Below threshold?	Summary	Adjusted P Value
					Veh vs. Aldo	-7.714	-11.05 to -4.380	Yes	***	0.0001
					Veh vs. Aldo + Anti-CD8	3.261	-0.07319 to 6.595	No	ns	0.0554
					Aldo vs. Aldo + Anti-CD8	10.98	7.641 to 14.31	Yes	****	<0.0001
					Test details	Mean 1	Mean 2	Mean Diff.	SE of diff.	N1	N2	q	DF
					Veh vs. Aldo	3.314	11.03	-7.714	1.25	7	7	8.729	12
					Veh vs. Aldo + Anti-CD8	3.314	0.05286	3.261	1.25	7	7	3.69	12
					Aldo vs. Aldo + Anti-CD8	11.03	0.05286	10.98	1.25	7	7	12.42	12

## Sheet: Fig. S10h
	survival days	Vehicle + IgG	Aldometanib + IgG	Aldometanib + CD8Ab
	21	1					Comparison of Survival Curves					Vehicle + IgG	Aldometanib + IgG	Aldometanib + CD8Ab
	28	1									Number of rows	30	30	30
	33	1					Log-rank (Mantel-Cox) test (recommended)				# of blank rows	20	20	20
	30	1					Chi square	21			# rows with impossible data	0	0	0
	32	1					df	2			# censored subjects	0	4	0
	33	1					P value	<0.0001			# deaths/events	10	6	10
	34	1					P value summary	****
	35	1					Are the survival curves sig different?	Yes			Median survival	33	43.5	34.5
	35	1
	36	1					Logrank test for trend (recommended)
	33		1				Chi square	0.6616
	37		1				df	1
	39		1				P value	0.416
	41		1				P value summary	ns
	43		1				Sig. trend?	No
	44		1
	50		0				Gehan-Breslow-Wilcoxon test
	50		0				Chi square	15.86
	50		0				df	2
	50		0				P value	0.0004
	24			1			P value summary	***
	30			1			Are the survival curves sig different?	Yes
	33			1
	34			1
	34			1
	35			1
	36			1
	36			1
	37			1
	40			1
	Comparison of Survival Curves				Comparison of Survival Curves				Comparison of Survival Curves
	Log-rank (Mantel-Cox) test				Log-rank (Mantel-Cox) test				Log-rank (Mantel-Cox) test
	Chi square	16.8			Chi square	2.689			Chi square	12.85
	df	1			df	1			df	1
	P value	<0.0001			P value	0.101			P value	0.0003
	P value summary	****			P value summary	ns			P value summary	***
	Are the survival curves sig different?	Yes			Are the survival curves sig different?	No			Are the survival curves sig different?	Yes
	Gehan-Breslow-Wilcoxon test				Gehan-Breslow-Wilcoxon test				Gehan-Breslow-Wilcoxon test
	Chi square	13.73			Chi square	1.986			Chi square	10.38
	df	1			df	1			df	1
	P value	0.0002			P value	0.1587			P value	0.0013
	P value summary	***			P value summary	ns			P value summary	**
	Are the survival curves sig different?	Yes			Are the survival curves sig different?	No			Are the survival curves sig different?	Yes
	Median survival				Median survival				Median survival
	Vehicle + IgG	33			Vehicle + IgG	33			Aldometanib + IgG	43.5
	Aldometanib + IgG	43.5			Aldometanib + CD8Ab	34.5			Aldometanib + CD8Ab	34.5
	Ratio (and its reciprocal)	0.7586	1.318		Ratio (and its reciprocal)	0.9565	1.045		Ratio (and its reciprocal)	1.261	0.7931
	95% CI of ratio	0.2757 to 2.087	0.4791 to 3.627		95% CI of ratio	0.3981 to 2.298	0.4351 to 2.512		95% CI of ratio	0.4583 to 3.469	0.2882 to 2.182
	Hazard Ratio (Mantel-Haenszel)	A/B	B/A		Hazard Ratio (Mantel-Haenszel)	A/B	B/A		Hazard Ratio (Mantel-Haenszel)	A/B	B/A
	Ratio (and its reciprocal)	15.45	0.06471		Ratio (and its reciprocal)	2.438	0.4101		Ratio (and its reciprocal)	0.1045	9.568
	95% CI of ratio	4.173 to 57.22	0.01748 to 0.2396		95% CI of ratio	0.8403 to 7.076	0.1413 to 1.190		95% CI of ratio	0.03040 to 0.3593	2.783 to 32.89
	Hazard Ratio (logrank)	A/B	B/A		Hazard Ratio (logrank)	A/B	B/A		Hazard Ratio (logrank)	A/B	B/A
	Ratio (and its reciprocal)	5.237	0.1909		Ratio (and its reciprocal)	1.864	0.5365		Ratio (and its reciprocal)	0.2212	4.521
	95% CI of ratio	1.667 to 16.46	0.06076 to 0.6000		95% CI of ratio	0.7433 to 4.674	0.2139 to 1.345		95% CI of ratio	0.07330 to 0.6675	1.498 to 13.64
