# Supplementary material for: Glucose starvation mimetic aldometanib removes immune barriers permitting mice with hepatocellular carcinoma to live to normal ages
Source: Cell Res. 2025 Nov 25;35(12):934–53. doi: 10.1038/s41422-025-01195-4 (PMC12690099; doi:10.1038/s41422-025-01195-4)
Supplement: Supplementary file 20 — Source Data [file 41422_2025_1195_MOESM20_ESM.zip › Source Data/Source Data Fig. S11.xlsx]

## Sheet: Fig. S11a
	Veh of JHH-7	Aldo of JHH-7		Table Analyzed	tumor weight of JHH-7						Veh of JHH-7	Aldo of JHH-7
	1.586	1.83								Number of values	16	21
	1.22	1.76		Column B	Aldo of JHH-7
	1.87	2.06		vs.	vs.					Minimum	0.05	0.01
	1.82	1.47		Column A	Veh of JHH-7					25% Percentile	0.24	0.24
	1.26	0.75								Median	1.115	0.47
	1.59	1.14		Unpaired t test						75% Percentile	1.613	1.305
	1.62	1.5		P value	0.2259					Maximum	1.87	2.06
	1.74	0.61		P value summary	ns					Range	1.82	2.05
	0.55	0.4		Significantly different (P < 0.05)?	No
	1.01	0.27		One- or two-tailed P value?	Two-tailed					Mean	0.9879	0.7195
	0.15	0.41		t, df	t=1.233, df=35					Std. Deviation	0.6785	0.6387
	0.05	0.66								Std. Error of Mean	0.1696	0.1394
	0.19	0.61		How big is the difference?
	0.39	0.47		Mean of column A	0.9879					Lower 95% CI of mean	0.6263	0.4288
	0.14	0.08		Mean of column B	0.7195					Upper 95% CI of mean	1.349	1.01
	0.62	0.32		Difference between means (B - A) ± SEM	-0.2684 ± 0.2177
		0.17		95% confidence interval	-0.7103 to 0.1736
		0.11		R squared (eta squared)	0.0416
		0.25
		0.23		F test to compare variances
		0.01		F, DFn, Dfd	1.129, 15, 20
				P value	0.7864
				P value summary	ns
				Significantly different (P < 0.05)?	No
				Normality of Residuals
				Test name	Statistics	P value	Passed normality test (alpha=0.05)?	P value summary
				Anderson-Darling (A2*)	0.9288	0.0164	No	*
				D'Agostino-Pearson omnibus (K2)	6.232	0.0443	No	*
				Shapiro-Wilk (W)	0.9325	0.0269	No	*
				Kolmogorov-Smirnov (distance)	0.1433	0.053	Yes	ns
				Data analyzed
				Sample size, column A	16
				Sample size, column B	21

## Sheet: Fig. S11b
	Veh of JHH-7	Aldo of JHH-7		Table Analyzed	liver weight of JHH-7						Veh of JHH-7	Aldo of JHH-7
	2.766	2.66								Number of values	16	21
	2.4	2.59		Column B	Aldo of JHH-7
	3.05	2.89		vs.	vs.					Minimum	1.23	0.84
	3	2.3		Column A	Veh of JHH-7					25% Percentile	1.42	1.07
	2.44	1.58								Median	2.295	1.3
	2.77	1.97		Unpaired t test						75% Percentile	2.793	2.135
	2.8	2.33		P value	0.0075					Maximum	3.05	2.89
	2.92	1.44		P value summary	**					Range	1.82	2.05
	1.73	1.23		Significantly different (P < 0.05)?	Yes
	2.19	1.1		One- or two-tailed P value?	Two-tailed					Mean	2.168	1.55
	1.33	1.24		t, df	t=2.840, df=35					Std. Deviation	0.6785	0.6387
	1.23	1.49								Std. Error of Mean	0.1696	0.1394
	1.37	1.44		How big is the difference?
	1.57	1.3		Mean of column A	2.168					Lower 95% CI of mean	1.806	1.259
	1.32	0.91		Mean of column B	1.55					Upper 95% CI of mean	2.529	1.84
	1.8	1.15		Difference between means (B - A) ± SEM	-0.6184 ± 0.2177
		1		95% confidence interval	-1.060 to -0.1764
		0.94		R squared (eta squared)	0.1873
		1.08
		1.06		F test to compare variances
		0.84		F, DFn, Dfd	1.129, 15, 20
				P value	0.7864
				P value summary	ns
				Significantly different (P < 0.05)?	No
				Normality of Residuals
				Test name	Statistics	P value	Passed normality test (alpha=0.05)?	P value summary
				Anderson-Darling (A2*)	0.9288	0.0164	No	*
				D'Agostino-Pearson omnibus (K2)	6.232	0.0443	No	*
				Shapiro-Wilk (W)	0.9325	0.0269	No	*
				Kolmogorov-Smirnov (distance)	0.1433	0.053	Yes	ns
				Data analyzed
				Sample size, column A	16
				Sample size, column B	21

## Sheet: Fig. S11c
	Veh of JHH-7	Aldo of JHH-7		Table Analyzed	tumor/liver weight of JHH-7						Veh of JHH-7	Aldo of JHH-7
	57.3	68.8								Number of values	16	21
	50.8	68		Column B	Aldo of JHH-7
	61.3	71.3		vs.	vs.					Minimum	4.1	1.2
	60.7	63.9		Column A	Veh of JHH-7					25% Percentile	16.63	22.4
	51.6	47.5								Median	48.45	36.2
	57.4	57.9		Unpaired t test						75% Percentile	57.78	60.9
	57.9	64.4		P value	0.8758					Maximum	61.3	71.3
	59.6	42.4		P value summary	ns					Range	57.2	70.1
	31.8	32.5		Significantly different (P < 0.05)?	No
	46.1	24.5		One- or two-tailed P value?	Two-tailed					Mean	39.6	38.5
	11.3	33.1		t, df	t=0.1574, df=35					Std. Deviation	20.76	21.28
	4.1	44.3								Std. Error of Mean	5.189	4.643
	13.9	42.4		How big is the difference?
	24.8	36.2		Mean of column A	39.6					Lower 95% CI of mean	28.54	28.81
	10.6	8.8		Mean of column B	38.5					Upper 95% CI of mean	50.66	48.19
	34.4	27.8		Difference between means (B - A) ± SEM	-1.100 ± 6.987
		17		95% confidence interval	-15.29 to 13.09
		11.7		R squared (eta squared)	0.0007076
		23.1
		21.7		F test to compare variances
		1.2		F, DFn, Dfd	1.051, 20, 15
				P value	0.9377
				P value summary	ns
				Significantly different (P < 0.05)?	No
				Normality of Residuals
				Test name	Statistics	P value	Passed normality test (alpha=0.05)?	P value summary
				Anderson-Darling (A2*)	0.5569	0.1402	Yes	ns
				D'Agostino-Pearson omnibus (K2)	7.447	0.0241	No	*
				Shapiro-Wilk (W)	0.9495	0.0928	Yes	ns
				Kolmogorov-Smirnov (distance)	0.1274	>0.1000	Yes	ns
				Data analyzed
				Sample size, column A	16
				Sample size, column B	21

## Sheet: Fig. S11d
	Veh of JHH-7	Aldo of JHH-7			Table Analyzed	body weight of JHH-7						Veh of JHH-7	Aldo of JHH-7
	27	21.4									Number of values	16	21
	25.5	22.6			Column B	Aldo of JHH-7
	23.2	23.6			vs.	vs.					Minimum	22.3	19.3
	25.5	19.7			Column A	Veh of JHH-7					25% Percentile	24.2	19.75
	24.2	19.3									Median	25.2	20.3
	25.6	19.9			Unpaired t test						75% Percentile	25.5	21.4
	25.8	20.7			P value	<0.0001					Maximum	27	23.6
	24.8	20.8			P value summary	****					Range	4.7	4.3
	25.3	22.5			Significantly different (P < 0.05)?	Yes
	22.3	20.2			One- or two-tailed P value?	Two-tailed					Mean	24.86	20.7
	23.5	19.4			t, df	t=10.83, df=35					Std. Deviation	1.147	1.169
	25.2	19.9									Std. Error of Mean	0.2866	0.255
	25.2	19.7			How big is the difference?
	25	20.3			Mean of column A	24.86					Lower 95% CI of mean	24.25	20.16
	25.5	20.6			Mean of column B	20.7					Upper 95% CI of mean	25.47	21.23
	24.2	20.3			Difference between means (B - A) ± SEM	-4.167 ± 0.3847
		19.6			95% confidence interval	-4.948 to -3.386
		19.8			R squared (eta squared)	0.7703
		21.9
		21.4			F test to compare variances
		21			F, DFn, Dfd	1.039, 20, 15
					P value	0.9566
					P value summary	ns
					Significantly different (P < 0.05)?	No
					Normality of Residuals
					Test name	Statistics	P value	Passed normality test (alpha=0.05)?	P value summary
					Anderson-Darling (A2*)	0.2819	0.6185	Yes	ns
					D'Agostino-Pearson omnibus (K2)	1.217	0.5443	Yes	ns
					Shapiro-Wilk (W)	0.9822	0.8042	Yes	ns
					Kolmogorov-Smirnov (distance)	0.09721	>0.1000	Yes	ns
					Data analyzed
					Sample size, column A	16
					Sample size, column B	21

## Sheet: Fig. S11e
	Veh of JHH-7	Aldo of JHH-7		Table Analyzed	tumor/body weight of JHH-7						Veh of JHH-7	Aldo of JHH-7
	5.87	8.55								Number of values	16	21
	4.78	7.79		Column B	Aldo of JHH-7
	8.06	8.72		vs.	vs.					Minimum	0.2	0.05
	7.14	7.46		Column A	Veh of JHH-7					25% Percentile	0.9525	1.105
	5.21	3.89								Median	4.655	2.32
	6.21	5.73		Unpaired t test						75% Percentile	6.263	6.49
	6.28	7.25		P value	0.566					Maximum	8.06	8.72
	7.02	2.93		P value summary	ns					Range	7.86	8.67
	2.17	1.78		Significantly different (P < 0.05)?	No
	4.53	1.34		One- or two-tailed P value?	Two-tailed					Mean	3.971	3.426
	0.64	2.11		t, df	t=0.5794, df=35					Std. Deviation	2.72	2.913
	0.2	3.32								Std. Error of Mean	0.6799	0.6356
	0.75	3.1		How big is the difference?
	1.56	2.32		Mean of column A	3.971					Lower 95% CI of mean	2.521	2.1
	0.55	0.39		Mean of column B	3.426					Upper 95% CI of mean	5.42	4.752
	2.56	1.58		Difference between means (B - A) ± SEM	-0.5444 ± 0.9396
		0.87		95% confidence interval	-2.452 to 1.363
		0.56		R squared (eta squared)	0.009501
		1.14
		1.07		F test to compare variances
		0.05		F, DFn, Dfd	1.147, 20, 15
				P value	0.7983
				P value summary	ns
				Significantly different (P < 0.05)?	No
				Normality of Residuals
				Test name	Statistics	P value	Passed normality test (alpha=0.05)?	P value summary
				Anderson-Darling (A2*)	0.9523	0.0143	No	*
				D'Agostino-Pearson omnibus (K2)	7.598	0.0224	No	*
				Shapiro-Wilk (W)	0.9214	0.0123	No	*
				Kolmogorov-Smirnov (distance)	0.1408	0.0617	Yes	ns
				Data analyzed
				Sample size, column A	16
				Sample size, column B	21

## Sheet: Fig. S11f
		Veh of JHH-7	Aldo of JHH-7		Table Analyzed	liver/body weight of JHH-7
		10.24	12.43						Veh of JHH-7	Aldo of JHH-7
		9.41	11.46		Column B	Aldo of JHH-7		Number of values	16	21
		13.15	12.23		vs.	vs.
		11.76	11.68		Column A	Veh of JHH-7		Minimum	4.88	4
		10.08	8.19					25% Percentile	5.815	5.025
		10.82	9.9		Mann Whitney test			Median	9.615	6.4
		10.85	11.26		P value	0.2173		75% Percentile	10.84	10.58
		11.77	6.91		Exact or approximate P value?	Exact		Maximum	13.15	12.43
		6.84	5.47		P value summary	ns		Range	8.27	8.43
		9.82	5.45		Significantly different (P < 0.05)?	No
		5.66	6.39		One- or two-tailed P value?	Two-tailed		Mean	8.726	7.447
		4.88	7.49		Sum of ranks in column A,B	345 , 358		Std. Deviation	2.726	2.853
		5.44	7.31		Mann-Whitney U	127		Std. Error of Mean	0.6816	0.6226
		6.28	6.4
		5.18	4.42		Difference between medians			Lower 95% CI of mean	7.274	6.148
		7.44	5.67		Median of column A	9.615, n=16		Upper 95% CI of mean	10.18	8.746
			5.1		Median of column B	6.400, n=21
			4.75		Difference: Actual	-3.215
			4.93		Difference: Hodges-Lehmann	-1.175
			4.95
			4

## Sheet: Fig. S11g
	Veh of Huh7	Aldo of Huh7		Table Analyzed	tumor weight of Huh7			Veh of Huh7	Aldo of Huh7
	2.04	1.48					Number of values	17	17
	2.06	0.47		Column B	Aldo of Huh7
	2.18	0.24		vs.	vs.		Minimum	0.09	0.08
	1.38	0.42		Column A	Veh of Huh7		25% Percentile	0.185	0.135
	0.42	0.08					Median	0.35	0.25
	0.82	0.1		Mann Whitney test			75% Percentile	1.445	0.39
	0.3	0.25		P value	0.1329		Maximum	2.18	1.48
	0.12	0.14		Exact or approximate P value?	Exact		Range	2.09	1.4
	1.51	0.46		P value summary	ns
	0.35	0.33		Significantly different (P < 0.05)?	No		Mean	0.7482	0.32
	0.38	0.25		One- or two-tailed P value?	Two-tailed		Std. Deviation	0.7629	0.3237
	0.34	0.36		Sum of ranks in column A,B	341.5 , 253.5		Std. Error of Mean	0.185	0.07852
	0.17	0.15		Mann-Whitney U	100.5
	0.09	0.26					Lower 95% CI of mean	0.356	0.1535
	0.25	0.13		Difference between medians			Upper 95% CI of mean	1.14	0.4865
	0.2	0.2		Median of column A	0.3500, n=17
	0.11	0.12		Median of column B	0.2500, n=17
				Difference: Actual	-0.1
				Difference: Hodges-Lehmann	-0.12

## Sheet: Fig. S11h
	Veh of Huh7	Aldo of Huh7		Table Analyzed	liver weight of Huh7			Veh of Huh7	Aldo of Huh7
	3.15	2.42					Number of values	17	17
	3.17	1.41		Column B	Aldo of Huh7
	3.29	1.18		vs.	vs.		Minimum	1.2	1.02
	2.49	1.36		Column A	Veh of Huh7		25% Percentile	1.295	1.075
	1.53	1.02					Median	1.46	1.19
	1.93	1.04		Mann Whitney test			75% Percentile	2.555	1.33
	1.41	1.19		P value	<0.0001		Maximum	3.29	2.42
	1.23	1.08		Exact or approximate P value?	Exact		Range	2.09	1.4
	2.62	1.4		P value summary	****
	1.46	1.27		Significantly different (P < 0.05)?	Yes		Mean	1.858	1.26
	1.49	1.19		One- or two-tailed P value?	Two-tailed		Std. Deviation	0.7629	0.3237
	1.45	1.3		Sum of ranks in column A,B	404.5 , 190.5		Std. Error of Mean	0.185	0.07852
	1.28	1.09		Mann-Whitney U	37.5
	1.2	1.2					Lower 95% CI of mean	1.466	1.094
	1.36	1.07		Difference between medians			Upper 95% CI of mean	2.25	1.426
	1.31	1.14		Median of column A	1.460, n=17
	1.22	1.06		Median of column B	1.190, n=17
				Difference: Actual	-0.27
				Difference: Hodges-Lehmann	-0.29

## Sheet: Fig. S11i
	Veh of Huh7	Aldo of Huh7		Table Analyzed	tumor/liver weight of Huh7			Veh of Huh7	Aldo of Huh7
	64.76	61.16					Number of values	17	17
	64.98	33.33		Column B	Aldo of Huh7
	66.26	20.34		vs.	vs.		Minimum	7.5	7.84
	55.42	30.88		Column A	Veh of Huh7		25% Percentile	14.28	12.56
	27.45	7.84					Median	23.97	21.01
	42.49	9.62		Unpaired t test with Welch's correction			75% Percentile	56.53	29.29
	21.28	21.01		P value	0.1217		Maximum	66.26	61.16
	9.76	12.96		P value summary	ns		Range	58.76	53.32
	57.63	32.86		Significantly different (P < 0.05)?	No
	23.97	25.98		One- or two-tailed P value?	Two-tailed		Mean	32.14	22.42
	25.5	21.01		Welch-corrected t, df	t=1.600, df=26.13		Std. Deviation	21.51	12.85
	23.45	27.69					Std. Error of Mean	5.217	3.117
	13.28	13.76		How big is the difference?
	7.5	21.67		Mean of column A	32.14		Lower 95% CI of mean	21.08	15.81
	18.38	12.15		Mean of column B	22.42		Upper 95% CI of mean	43.2	29.03
	15.27	17.54		Difference between means (B - A) ± SEM	-9.722 ± 6.078
	9.02	11.32		95% confidence interval	-22.21 to 2.767
				R squared (eta squared)	0.08919
				F test to compare variances
				F, DFn, Dfd	2.801, 16, 16
				P value	0.047
				P value summary	*
				Significantly different (P < 0.05)?	Yes
				Data analyzed
				Sample size, column A	17
				Sample size, column B	17

## Sheet: Fig. S11j
	Veh of Huh7	Aldo of Huh7		Table Analyzed	body weight of Huh7						Veh of Huh7	Aldo of Huh7
	24.33	23.6								Number of values	17	17
	29.3	23.6		Column B	Aldo of Huh7
	25.5	27.5		vs.	vs.					Minimum	24.33	22.6
	27.1	24.1		Column A	Veh of Huh7					25% Percentile	25.85	23.85
	29.8	25.5								Median	27.7	25.2
	28.8	28.5		Unpaired t test						75% Percentile	28.9	26.45
	28	28.4		P value	0.0008					Maximum	29.8	28.5
	25.5	25.2		P value summary	***					Range	5.47	5.9
	27.7	22.6		Significantly different (P < 0.05)?	Yes
	28.8	25.2		One- or two-tailed P value?	Two-tailed					Mean	27.51	25.34
	26.8	26.7		t, df	t=3.685, df=32					Std. Deviation	1.678	1.758
	29	25.7								Std. Error of Mean	0.407	0.4264
	25.9	26.2		How big is the difference?
	25.8	24.3		Mean of column A	27.51					Lower 95% CI of mean	26.64	24.43
	29.6	26.1		Mean of column B	25.34					Upper 95% CI of mean	28.37	26.24
	26.9	24.4		Difference between means (B - A) ± SEM	-2.172 ± 0.5895
	28.8	23.1		95% confidence interval	-3.373 to -0.9716
				R squared (eta squared)	0.2979
				F test to compare variances
				F, DFn, Dfd	1.098, 16, 16
				P value	0.8544
				P value summary	ns
				Significantly different (P < 0.05)?	No
				Normality of Residuals
				Test name	Statistics	P value	Passed normality test (alpha=0.05)?	P value summary
				Anderson-Darling (A2*)	0.2746	0.6405	Yes	ns
				D'Agostino-Pearson omnibus (K2)	2.426	0.2973	Yes	ns
				Shapiro-Wilk (W)	0.9746	0.5982	Yes	ns
				Kolmogorov-Smirnov (distance)	0.101	>0.1000	Yes	ns
				Data analyzed
				Sample size, column A	17
				Sample size, column B	17

[truncated: 9 more sheets: Fig. S11k, Fig. S11l, Fig. S11m, Fig. S10n, Fig. S11o, Fig. S11p, Fig. S11q, Fig. S11r, Fig. S11s]
