# Supplementary material for: Glucose starvation mimetic aldometanib removes immune barriers permitting mice with hepatocellular carcinoma to live to normal ages
Source: Cell Res. 2025 Nov 25;35(12):934–53. doi: 10.1038/s41422-025-01195-4 (PMC12690099; doi:10.1038/s41422-025-01195-4)
Supplement: Supplementary file 20 — Source Data [file 41422_2025_1195_MOESM20_ESM.zip › Source Data/Source Data Fig. S12.xlsx]

## Sheet: Fig. S12a
		Vehicle	Aldometanib	Naive		Table Analyzed	CD3- NK1.1+ in CD45
		5.19312	5.76708	6.9748
		6.47256	6.77295	7.40544		Column B	Aldometanib
		7.8546	5.61982			vs.	vs.
		5.78298	5.22262			Column A	Vehicle
		6.993	4.07515
		4.74656	6.78988			Unpaired t test
						P value	0.4775
						P value summary	ns
		Vehicle	Aldometanib	Naive		Significantly different (P < 0.05)?	No
	Number of values	6	6	2		One- or two-tailed P value?	Two-tailed
						t, df	t=0.7380, df=10
	Minimum	4.747	4.075	6.975
	25% Percentile	5.081	4.936	6.975		How big is the difference?
	Median	6.128	5.693	7.19		Mean of column A	6.174
	75% Percentile	7.208	6.777	7.405		Mean of column B	5.708
	Maximum	7.855	6.79	7.405		Difference between means (B - A) ± SEM	-0.4659 ± 0.6313
	Range	3.108	2.715	0.4306		95% confidence interval	-1.872 to 0.9406
						R squared (eta squared)	0.05166
	Mean	6.174	5.708	7.19
	Std. Deviation	1.161	1.022	0.3045		F test to compare variances
	Std. Error of Mean	0.4739	0.417	0.2153		F, DFn, Dfd	1.291, 5, 5
						P value	0.786
	Lower 95% CI of mean	4.956	4.636	4.454		P value summary	ns
	Upper 95% CI of mean	7.392	6.78	9.926		Significantly different (P < 0.05)?	No
						Normality of Residuals
						Test name	Statistics	P value	Passed normality test (alpha=0.05)?	P value summary
						Anderson-Darling (A2*)	0.1668	0.9165	Yes	ns
						D'Agostino-Pearson omnibus (K2)	0.576	0.7497	Yes	ns
						Shapiro-Wilk (W)	0.9691	0.9011	Yes	ns
						Kolmogorov-Smirnov (distance)	0.1173	>0.1000	Yes	ns
						Data analyzed
						Sample size, column A	6
						Sample size, column B	6
		Vehicle	Aldometanib	Naive									Vehicle	Aldometanib	Naive
		1.3262	2.36697	12.408		Table Analyzed	CD3+ NK1.1+ in CD45					Number of values	6	6	2
		1.629	3.4452	13.3632
		1.97847	2.6363			Column B	Aldometanib					Minimum	1.034	1.455	12.41
		1.55722	1.45536			vs.	vs.					25% Percentile	1.253	1.571	12.41
		1.64502	1.6092			Column A	Vehicle					Median	1.593	2.502	12.89
		1.03376	3.8606									75% Percentile	1.728	3.549	13.36
						Unpaired t test with Welch's correction						Maximum	1.978	3.861	13.36
						P value	0.0463					Range	0.9447	2.405	0.9552
						P value summary	*
						Significantly different (P < 0.05)?	Yes					Mean	1.528	2.562	12.89
						One- or two-tailed P value?	Two-tailed					Std. Deviation	0.3202	0.9636	0.6754
						Welch-corrected t, df	t=2.494, df=6.091					Std. Error of Mean	0.1307	0.3934	0.4776
						How big is the difference?						Lower 95% CI of mean	1.192	1.551	6.817
						Mean of column A	1.528					Upper 95% CI of mean	1.864	3.573	18.95
						Mean of column B	2.562
						Difference between means (B - A) ± SEM	1.034 ± 0.4145
						95% confidence interval	0.02333 to 2.045
						R squared (eta squared)	0.5053
						F test to compare variances
						F, DFn, Dfd	9.055, 5, 5
						P value	0.0303
						P value summary	*
						Significantly different (P < 0.05)?	Yes
						Data analyzed
						Sample size, column A	6
						Sample size, column B	6

## Sheet: Fig. S12b
		Vehicle	Aldometanib		Table Analyzed	positive area of NK1.1 in tumour
		0.029	0.284
		0.044	0.085		Column B	Data Set-B
		0.094	0.124		vs.	vs.
		0.229	0.234		Column A	Data Set-A
		0.165	0.274
			0.023		Unpaired t test
			0.076		P value	0.5538
			0.066		P value summary	ns
					Significantly different (P < 0.05)?	No
					One- or two-tailed P value?	Two-tailed
		Column A	Column B		t, df	t=0.6107, df=11
	Number of values	5	8
					How big is the difference?
	Minimum	0.029	0.023		Mean of column A	0.1122
	25% Percentile	0.0365	0.0685		Mean of column B	0.1458
	Median	0.094	0.1045		Difference between means (B - A) ± SEM	0.03355 ± 0.05493
	75% Percentile	0.197	0.264		95% confidence interval	-0.08736 to 0.1545
	Maximum	0.229	0.284		R squared (eta squared)	0.0328
	Mean	0.1122	0.1458		F test to compare variances
	Std. Deviation	0.08416	0.1027		F, DFn, Dfd	1.488, 7, 4
	Std. Error of Mean	0.03764	0.0363		P value	0.7358
					P value summary	ns
	Lower 95% CI	0.007696	0.05991		Significantly different (P < 0.05)?	No
	Upper 95% CI	0.2167	0.2316
					Normality of Residuals
					Test name	Statistics	P value	Passed normality test (alpha=0.05)?	P value summary
					Anderson-Darling (A2*)	0.6658	0.0628	Yes	ns
					D'Agostino-Pearson omnibus (K2)	3.715	0.1561	Yes	ns
					Shapiro-Wilk (W)	0.882	0.0759	Yes	ns
					Kolmogorov-Smirnov (distance)	0.2064	>0.1000	Yes	ns
					Data analyzed
					Sample size, column A	5
					Sample size, column B	8

## Sheet: Fig. S12c
	Vehicle	Aldometanib		Table Analyzed	eosinophils in CD45+ cells						Vehicle	Aldometanib
	7.69	9.39								Number of values	18	18
	8.53	9.83		Column B	Aldometanib
	8.49	9.45		vs.	vs.					Minimum	7.69	5.86
	10.2	13		Column A	Vehicle					25% Percentile	10.2	9.435
	10.3	12.2								Median	12.05	11.5
	10.2	13.9		Unpaired t test						75% Percentile	13.05	13.23
	12.9	6.31		P value	0.7119					Maximum	13.9	17.9
	13.6	6.92		P value summary	ns					Range	6.21	12.04
	12.4	5.86		Significantly different (P < 0.05)?	No
	11.8	15.1		One- or two-tailed P value?	Two-tailed					Mean	11.6	11.28
	11.9	17.9		t, df	t=0.3724, df=34					Std. Deviation	1.932	3.121
	11.8	14								Std. Error of Mean	0.4555	0.7357
	13.9	13		How big is the difference?
	13.5	11.6		Mean of column A	11.6					Lower 95% CI of mean	10.64	9.726
	13.8	11.4		Mean of column B	11.28					Upper 95% CI of mean	12.56	12.83
	12.2	9.95		Difference between means (B - A) ± SEM	-0.3222 ± 0.8653
	12.8	10.6		95% confidence interval	-2.081 to 1.436
	12.8	12.6		R squared (eta squared)	0.004062
				F test to compare variances
				F, DFn, Dfd	2.610, 17, 17
				P value	0.0557
				P value summary	ns
				Significantly different (P < 0.05)?	No
				Normality of Residuals
				Test name	Statistics	P value	Passed normality test (alpha=0.05)?	P value summary
				Anderson-Darling (A2*)	0.4674	0.2363	Yes	ns
				D'Agostino-Pearson omnibus (K2)	0.6359	0.7277	Yes	ns
				Shapiro-Wilk (W)	0.9697	0.4184	Yes	ns
				Kolmogorov-Smirnov (distance)	0.1301	>0.1000	Yes	ns
				Data analyzed
				Sample size, column A	18
				Sample size, column B	18

## Sheet: Fig. S12d
		Vehicle	Aldometanib		Table Analyzed	basophils in CD45+ cells						Vehicle	Aldometanib
		3.1	3.65								Number of values	18	18
		3.23	3.61		Column B	Aldometanib
		3.15	3.48		vs.	vs.					Minimum	2.12	2.36
		3.55	2.36		Column A	Vehicle					25% Percentile	2.753	2.638
		3.05	2.52								Median	3.05	3.065
		3.18	2.63		Unpaired t test						75% Percentile	3.31	3.62
		3.59	4.13		P value	0.5032					Maximum	3.79	4.13
		3.77	3.75		P value summary	ns					Range	1.67	1.77
		3.79	3.83		Significantly different (P < 0.05)?	No
		2.86	2.64		One- or two-tailed P value?	Two-tailed					Mean	3.039	3.149
		2.94	2.67		t, df	t=0.6767, df=34					Std. Deviation	0.4517	0.5258
		2.79	2.96								Std. Error of Mean	0.1065	0.1239
		2.12	3.4		How big is the difference?
		2.33	2.85		Mean of column A	3.039					Lower 95% CI of mean	2.814	2.888
		2.76	3.09		Mean of column B	3.149					Upper 95% CI of mean	3.264	3.411
		2.71	2.63		Difference between means (B - A) ± SEM	0.1106 ± 0.1634
		2.73	3.04		95% confidence interval	-0.2215 to 0.4426
		3.05	3.45		R squared (eta squared)	0.01329
					F test to compare variances
					F, DFn, Dfd	1.355, 17, 17
					P value	0.5378
					P value summary	ns
					Significantly different (P < 0.05)?	No
					Normality of Residuals
					Test name	Statistics	P value	Passed normality test (alpha=0.05)?	P value summary
					Anderson-Darling (A2*)	0.2095	0.8506	Yes	ns
					D'Agostino-Pearson omnibus (K2)	1.75	0.4168	Yes	ns
					Shapiro-Wilk (W)	0.9813	0.7877	Yes	ns
					Kolmogorov-Smirnov (distance)	0.07979	>0.1000	Yes	ns
					Data analyzed
					Sample size, column A	18
					Sample size, column B	18

## Sheet: Fig. S12e
			tumor/body weight of pd1 (%)
			vehicle	aldometanib	PD1	aldometanib+PD1
			3.4	4.82	0.92	0.71
			7.12	3.33	2.71	0.26
			3.18	4.42	1.61	0.53
			3.9	4.01	0.24	0.41
			8.86	0.26	3.19	1.42
			6.97	0.16	3.23	0.95
			2.06	2.89	2.1	1.2
			5.17	0.47	0.25	0.75
			3.57	2.5	0.2	1.26
				4.51		1.44
				2.09
			Table Analyzed	tumor/body weight of pd1 (%)
			Two-way ANOVA	Ordinary
			Alpha	0.05
			Source of Variation	% of total variation	P value	P value summary	Significant?
			Row Factor	9.209	0.8275	ns	No
			Column Factor	51.52	0.0001	***	Yes
			ANOVA table	SS (Type III)	DF	MS	F (DFn, DFd)	P value
			Row Factor	15.83	10	1.583	F (10, 25) = 0.5635	P=0.8275
			Column Factor	88.57	3	29.52	F (3, 25) = 10.51	P=0.0001
			Residual	70.23	25	2.809
			Spearman's test for heteroscedasticity
			Rs of predicted Y vs. |residual|	0.4817
			P value (one tailed)	0.001
			Passed (P > 0.05)?	No
			Normality of Residuals
			Test name	Statistics	P value	Passed normality test (alpha=0.05)?	P value summary
			D'Agostino-Pearson omnibus (K2)	0.8632	0.6495	Yes	ns
			Anderson-Darling (A2*)	0.1798	0.9102	Yes	ns
			Shapiro-Wilk (W)	0.9887	0.9582	Yes	ns
			Kolmogorov-Smirnov (distance)	0.06929	0.1	Yes	ns
			Data summary
			Number of columns (Column Factor)	4
			Number of rows (Row Factor)	11
			Number of values	39
			Compare column means (main column effect)
			Number of families	1
			Number of comparisons per family	6
			Alpha	0.05
			Tukey's multiple comparisons test	Mean Diff.	95.00% CI of diff.	Below threshold?	Summary	Adjusted P Value
			vehicle vs. aldometanib	2.306	0.1603 to 4.452	Yes	*	0.0318
			vehicle vs. PD1	3.309	1.136 to 5.482	Yes	**	0.0016
			vehicle vs. aldometanib+PD1	4.15	2.004 to 6.296	Yes	****	<0.0001
			aldometanib vs. PD1	1.003	-1.143 to 3.149	No	ns	0.5806
			aldometanib vs. aldometanib+PD1	1.844	-0.2178 to 3.906	No	ns	0.0915
			PD1 vs. aldometanib+PD1	0.8414	-1.305 to 2.987	No	ns	0.7055
			Test details	Mean 1	Mean 2	Mean Diff.	SE of diff.	N1	N2	q	DF
			vehicle vs. aldometanib	4.985	2.678	2.306	0.7802	9	11	4.181	25
			vehicle vs. PD1	4.985	1.676	3.309	0.7901	9	9	5.923	25
			vehicle vs. aldometanib+PD1	4.985	0.8342	4.15	0.7802	9	10	7.523	25
			aldometanib vs. PD1	2.678	1.676	1.003	0.7802	11	9	1.817	25
			aldometanib vs. aldometanib+PD1	2.678	0.8342	1.844	0.7496	11	10	3.479	25
			PD1 vs. aldometanib+PD1	1.676	0.8342	0.8414	0.7802	9	10	1.525	25
