# Supplementary material for: Glucose starvation mimetic aldometanib removes immune barriers permitting mice with hepatocellular carcinoma to live to normal ages
Source: Cell Res. 2025 Nov 25;35(12):934–53. doi: 10.1038/s41422-025-01195-4 (PMC12690099; doi:10.1038/s41422-025-01195-4)
Supplement: Supplementary file 20 — Source Data [file 41422_2025_1195_MOESM20_ESM.zip › Source Data/Source Data Fig. S13.xlsx]

## Sheet: Fig. S13a
	veh-para-tumour	Aldo-para-tumour	veh-tumor	Aldo-tumor
	4.7388	3.3117	4.2856	22.8789		Table Analyzed	CXCL 9 RNA-seq of liver tumor DEN-HFD						Compare column means (main column effect)
	7.5487	3.166	4.8078	17.5152
	0.877	2.5551	5.4303	6.6304		Two-way ANOVA	Ordinary						Number of families	1
	5.6387	3.9242	7.4903	3.8391		Alpha	0.05						Number of comparisons per family	6
	5.5118	3.3395	5.7511	9.0796									Alpha	0.05
	4.2571	3.2727	28.7209	6.3274		Source of Variation	% of total variation	P value	P value summary	Significant?
	4.5082	5.356	15.4441	13.1436		Row Factor	14.32	0.7124	ns	No			Tukey's multiple comparisons test	Mean Diff.	95.00% CI of diff.	Below threshold?	Summary	Adjusted P Value
		5.1967		4.4837		Column Factor	25.54	0.0751	ns	No
													veh-liver vs. Aldo-liver	0.6339	-8.207 to 9.475	No	ns	0.997
						ANOVA table	SS (Type III)	DF	MS	F (DFn, DFd)	P value		veh-liver vs. veh-tumor	-5.55	-14.53 to 3.432	No	ns	0.3329
						Row Factor	161.8	7	23.11	F (7, 19) = 0.6471	P=0.7124		veh-liver vs. Aldo-tumor	-6.088	-14.93 to 2.753	No	ns	0.2467
						Column Factor	288.6	3	96.19	F (3, 19) = 2.693	P=0.0751		Aldo-liver vs. veh-tumor	-6.184	-15.02 to 2.657	No	ns	0.235
						Residual	678.6	19	35.72				Aldo-liver vs. Aldo-tumor	-6.722	-15.12 to 1.680	No	ns	0.1458
													veh-tumor vs. Aldo-tumor	-0.5381	-9.379 to 8.303	No	ns	0.9982
						Spearman's test for heteroscedasticity
						Rs of predicted Y vs. |residual|	0.4412
						P value (one tailed)	0.0073						Test details	Mean 1	Mean 2	Mean Diff.	SE of diff.	N1	N2	q	DF
						Passed (P > 0.05)?	No
													veh-liver vs. Aldo-liver	4.399	3.765	0.6339	3.144	7	8	0.2851	19
						Normality of Residuals							veh-liver vs. veh-tumor	4.399	9.949	-5.55	3.194	7	7	2.457	19
						Test name	Statistics	P value	Passed normality test (alpha=0.05)?	P value summary			veh-liver vs. Aldo-tumor	4.399	10.49	-6.088	3.144	7	8	2.738	19
						D'Agostino-Pearson omnibus (K2)	12.31	0.0021	No	**			Aldo-liver vs. veh-tumor	3.765	9.949	-6.184	3.144	8	7	2.781	19
						Anderson-Darling (A2*)	0.6952	0.0624	Yes	ns			Aldo-liver vs. Aldo-tumor	3.765	10.49	-6.722	2.988	8	8	3.181	19
						Shapiro-Wilk (W)	0.9154	0.0204	No	*			veh-tumor vs. Aldo-tumor	9.949	10.49	-0.5381	3.144	7	8	0.242	19
						Kolmogorov-Smirnov (distance)	0.123	0.1	Yes	ns
						Data summary
						Number of columns (Column Factor)	4
						Number of rows (Row Factor)	8
						Number of values	30

## Sheet: Fig. S13b
	para-tumour										tumour
	Veh-WT	Aldo-WT	Veh-LKO	Aldo-LKO							Veh-WT	Aldo-WT	Veh-LKO	Aldo-LKO
	45.9	21.3	50.7	28.8							58.9	2.4	35.8	50.9
	59.5	31.2	49.9	26							32.5	5	35.8	50.4
	47.6	26	52.2	8.9							28	3.2	33.3	40.8
	36	14.2	45.1	21.7							35.9	14.1	30.4	21.8
	72.1	9.7	29.1	44.1							59.3	3.3	17	24.7
	62.2	2.9	34.1	33.6							47.5	2.9	34.5	19.8
	70.2	2.4		29.8							49.9	9.8		24.3
	68.7			21.4							43.1			22.9
	Table Analyzed	cxcl9 IHC of DEN-HFD									Table Analyzed	cxcl9 IHC of DEN-HFD
	Two-way ANOVA	Ordinary									Two-way ANOVA	Ordinary
	Alpha	0.05									Alpha	0.05
	Source of Variation	% of total variation	P value	P value summary	Significant?						Source of Variation	% of total variation	P value	P value summary	Significant?
	Row Factor	3.752	0.9007	ns	No						Row Factor	5.677	0.7618	ns	No
	Column Factor	69.58	<0.0001	****	Yes						Column Factor	69.52	<0.0001	****	Yes
	ANOVA table	SS (Type III)	DF	MS	F (DFn, DFd)	P value					ANOVA table	SS (Type III)	DF	MS	F (DFn, DFd)	P value
	Row Factor	411.4	7	58.77	F (7, 18) = 0.3824	P=0.9007					Row Factor	471.8	7	67.4	F (7, 18) = 0.5819	P=0.7618
	Column Factor	7628	3	2543	F (3, 18) = 16.54	P<0.0001					Column Factor	5778	3	1926	F (3, 18) = 16.63	P<0.0001
	Residual	2766	18	153.7							Residual	2085	18	115.8
	Spearman's test for heteroscedasticity										Spearman's test for heteroscedasticity
	Rs of predicted Y vs. |residual|	0.03547									Rs of predicted Y vs. |residual|	0.4188
	P value (one tailed)	0.4275									P value (one tailed)	0.0119
	Passed (P > 0.05)?	Yes									Passed (P > 0.05)?	No
	Normality of Residuals										Normality of Residuals
	Test name	Statistics	P value	Passed normality test (alpha=0.05)?	P value summary						Test name	Statistics	P value	Passed normality test (alpha=0.05)?	P value summary
	D'Agostino-Pearson omnibus (K2)	7.798	0.0203	No	*						D'Agostino-Pearson omnibus (K2)	0.7348	0.6925	Yes	ns
	Anderson-Darling (A2*)	0.7354	0.0491	No	*						Anderson-Darling (A2*)	0.2296	0.7886	Yes	ns
	Shapiro-Wilk (W)	0.9283	0.0497	No	*						Shapiro-Wilk (W)	0.9739	0.6693	Yes	ns
	Kolmogorov-Smirnov (distance)	0.1391	0.1	Yes	ns						Kolmogorov-Smirnov (distance)	0.09194	0.1	Yes	ns
	Data summary										Data summary
	Number of columns (Column Factor)	4									Number of columns (Column Factor)	4
	Number of rows (Row Factor)	8									Number of rows (Row Factor)	8
	Number of values	29									Number of values	29
	Compare column means (main column effect)										Compare column means (main column effect)
	Number of families	1									Number of families	1
	Number of comparisons per family	6									Number of comparisons per family	6
	Alpha	0.05									Alpha	0.05
	Tukey's multiple comparisons test	Mean Diff.	95.00% CI of diff.	Below threshold?	Summary	Adjusted P Value					Tukey's multiple comparisons test	Mean Diff.	95.00% CI of diff.	Below threshold?	Summary	Adjusted P Value
	Veh-WT vs. Aldo-WT	41.99	23.56 to 60.43	Yes	****	<0.0001					Veh-WT vs. Aldo-WT	39.31	23.31 to 55.31	Yes	****	<0.0001
	Veh-WT vs. Veh-LKO	13.68	-5.779 to 33.14	No	ns	0.2293					Veh-WT vs. Veh-LKO	13.97	-2.923 to 30.87	No	ns	0.1264
	Veh-WT vs. Aldo-LKO	30.99	13.47 to 48.51	Yes	***	0.0005					Veh-WT vs. Aldo-LKO	12.44	-2.770 to 27.65	No	ns	0.1324
	Aldo-WT vs. Veh-LKO	-28.31	-48.05 to -8.570	Yes	**	0.0038					Aldo-WT vs. Veh-LKO	-25.34	-42.48 to -8.202	Yes	**	0.0029
	Aldo-WT vs. Aldo-LKO	-11.01	-29.44 to 7.427	No	ns	0.3585					Aldo-WT vs. Aldo-LKO	-26.87	-42.88 to -10.87	Yes	***	0.0008
	Veh-LKO vs. Aldo-LKO	17.3	-2.157 to 36.77	No	ns	0.0916					Veh-LKO vs. Aldo-LKO	-1.534	-18.43 to 15.36	No	ns	0.9939
	Test details	Mean 1	Mean 2	Mean Diff.	SE of diff.	N1	N2	q	DF		Test details	Mean 1	Mean 2	Mean Diff.	SE of diff.	N1	N2	q	DF
	Veh-WT vs. Aldo-WT	57.78	15.78	41.99	6.522	8	7	9.106	18		Veh-WT vs. Aldo-WT	44.39	5.076	39.31	5.662	8	7	9.819	18
	Veh-WT vs. Veh-LKO	57.78	44.09	13.68	6.886	8	6	2.81	18		Veh-WT vs. Veh-LKO	44.39	30.42	13.97	5.978	8	6	3.305	18
	Veh-WT vs. Aldo-LKO	57.78	26.79	30.99	6.198	8	8	7.07	18		Veh-WT vs. Aldo-LKO	44.39	31.95	12.44	5.381	8	8	3.269	18
	Aldo-WT vs. Veh-LKO	15.78	44.09	-28.31	6.985	7	6	5.732	18		Aldo-WT vs. Veh-LKO	5.076	30.42	-25.34	6.064	7	6	5.91	18
	Aldo-WT vs. Aldo-LKO	15.78	26.79	-11.01	6.522	7	8	2.387	18		Aldo-WT vs. Aldo-LKO	5.076	31.95	-26.87	5.662	7	8	6.713	18
	Veh-LKO vs. Aldo-LKO	44.09	26.79	17.3	6.886	6	8	3.554	18		Veh-LKO vs. Aldo-LKO	30.42	31.95	-1.534	5.978	6	8	0.363	18

## Sheet: Fig. S13c
	veh-para-tumour	Aldo-para-tumour	veh-tumor	Aldo-tumor
	2.0665	1.5946	4.1674	6.8161		Table Analyzed	CXCL 10 RNA-seq of liver tumor DEN-HFD						Compare column means (main column effect)
	3.2187	1.2717	3.1321	12.9664
	0.8733	1.5538	3.1543	2.942		Two-way ANOVA	Ordinary						Number of families	1
	2.4892	2.1868	2.8593	2.304		Alpha	0.05						Number of comparisons per family	6
	2.7708	1.5041	2.7201	3.0123									Alpha	0.05
	1.9831	1.1805	4.9384	2.127		Source of Variation	% of total variation	P value	P value summary	Significant?
	2.2795	2.1706	2.8567	4.1109		Row Factor	19.32	0.4484	ns	No			Tukey's multiple comparisons test	Mean Diff.	95.00% CI of diff.	Below threshold?	Summary	Adjusted P Value
		1.4501		3.0096		Column Factor	29.77	0.0306	*	Yes
													veh-liver vs. Aldo-liver	0.4965	-2.435 to 3.428	No	ns	0.9634
						ANOVA table	SS (Type III)	DF	MS	F (DFn, DFd)	P value		veh-liver vs. veh-tumor	-1.164	-4.143 to 1.815	No	ns	0.6946
						Row Factor	28.07	7	4.01	F (7, 19) = 1.021	P=0.4484		veh-liver vs. Aldo-tumor	-2.551	-5.482 to 0.3812	No	ns	0.1019
						Column Factor	43.27	3	14.42	F (3, 19) = 3.672	P=0.0306		Aldo-liver vs. veh-tumor	-1.66	-4.592 to 1.271	No	ns	0.4062
						Residual	74.63	19	3.928				Aldo-liver vs. Aldo-tumor	-3.047	-5.833 to -0.2607	Yes	*	0.0291
													veh-tumor vs. Aldo-tumor	-1.387	-4.318 to 1.545	No	ns	0.5561
						Spearman's test for heteroscedasticity
						Rs of predicted Y vs. |residual|	0.5035
						P value (one tailed)	0.0023						Test details	Mean 1	Mean 2	Mean Diff.	SE of diff.	N1	N2	q	DF
						Passed (P > 0.05)?	No
													veh-liver vs. Aldo-liver	2.11	1.614	0.4965	1.043	7	8	0.6734	19
						Normality of Residuals							veh-liver vs. veh-tumor	2.11	3.274	-1.164	1.059	7	7	1.554	19
						Test name	Statistics	P value	Passed normality test (alpha=0.05)?	P value summary			veh-liver vs. Aldo-tumor	2.11	4.661	-2.551	1.043	7	8	3.459	19
						D'Agostino-Pearson omnibus (K2)	22.71	<0.0001	No	****			Aldo-liver vs. veh-tumor	1.614	3.274	-1.66	1.043	8	7	2.252	19
						Anderson-Darling (A2*)	0.8511	0.0251	No	*			Aldo-liver vs. Aldo-tumor	1.614	4.661	-3.047	0.9909	8	8	4.349	19
						Shapiro-Wilk (W)	0.8643	0.0013	No	**			veh-tumor vs. Aldo-tumor	3.274	4.661	-1.387	1.043	7	8	1.881	19
						Kolmogorov-Smirnov (distance)	0.1517	0.0761	Yes	ns
						Data summary
						Number of columns (Column Factor)	4
						Number of rows (Row Factor)	8
						Number of values	30

## Sheet: Fig. S13d
	para-tumour												tumour
	Veh-WT	Aldo-WT	Veh-LKO	Aldo-LKO									Veh-WT	Aldo-WT	Veh-LKO	Aldo-LKO
	21.3	23.7	62.2	26.6									4.7	10.7	36.8	34
	21	39.8	63	34.9									10.8	3.3	25.6	28.5
	37.6	23.8	60.1	29.3									14.8	2.3	48.8	29.7
	33.1	23.7	57.1	15.4									8.2	8.4	42.2	25.5
	57.8	10.6	38.4	21.1									28.7	29.9	15.4	56
	50.6	16.3		33.8									27.7	24.9		45.5
	65.1	13.6		50.5									17.5	19.6		23.5
	64.3	11.7		28.9									13.8	19.5		33.7
	Table Analyzed	cxcl10 IHC of DEN-HFD											Table Analyzed	cxcl10 IHC of DEN-HFD
	Two-way ANOVA	Ordinary											Two-way ANOVA	Ordinary
	Alpha	0.05											Alpha	0.05
	Source of Variation	% of total variation	P value	P value summary	Significant?								Source of Variation	% of total variation	P value	P value summary	Significant?
	Row Factor	9.328	0.7128	ns	No								Row Factor	17.83	0.2885	ns	No
	Column Factor	58.62	0.0006	***	Yes								Column Factor	50.59	0.0008	***	Yes
	ANOVA table	SS (Type III)	DF	MS	F (DFn, DFd)	P value							ANOVA table	SS (Type III)	DF	MS	F (DFn, DFd)	P value
	Row Factor	827.4	7	118.2	F (7, 18) = 0.6464	P=0.7128							Row Factor	959.1	7	137	F (7, 18) = 1.341	P=0.2885
	Column Factor	5200	3	1733	F (3, 18) = 9.479	P=0.0006							Column Factor	2721	3	907.1	F (3, 18) = 8.875	P=0.0008
	Residual	3292	18	182.9									Residual	1840	18	102.2
	Spearman's test for heteroscedasticity												Spearman's test for heteroscedasticity
	Rs of predicted Y vs. |residual|	0.02709											Rs of predicted Y vs. |residual|	0.197
	P value (one tailed)	0.4445											P value (one tailed)	0.1528
	Passed (P > 0.05)?	Yes											Passed (P > 0.05)?	Yes
	Normality of Residuals												Normality of Residuals
	Test name	Statistics	P value	Passed normality test (alpha=0.05)?	P value summary								Test name	Statistics	P value	Passed normality test (alpha=0.05)?	P value summary
	D'Agostino-Pearson omnibus (K2)	0.415	0.8126	Yes	ns								D'Agostino-Pearson omnibus (K2)	13.72	0.001	No	**
	Anderson-Darling (A2*)	0.254	0.7071	Yes	ns								Anderson-Darling (A2*)	0.6456	0.083	Yes	ns
	Shapiro-Wilk (W)	0.9786	0.802	Yes	ns								Shapiro-Wilk (W)	0.9123	0.0195	No	*
	Kolmogorov-Smirnov (distance)	0.09816	0.1	Yes	ns								Kolmogorov-Smirnov (distance)	0.1597	0.0567	Yes	ns
	Data summary												Data summary
	Number of columns (Column Factor)	4											Number of columns (Column Factor)	4
	Number of rows (Row Factor)	8											Number of rows (Row Factor)	8
	Number of values	29											Number of values	29
												Compare column means (main column effect)
	Compare column means (main column effect)
												Number of families	1
	Number of families	1										Number of comparisons per family	6
	Number of comparisons per family	6										Alpha	0.05
	Alpha	0.05
												Tukey's multiple comparisons test	Mean Diff.	95.00% CI of diff.	Below threshold?	Summary	Adjusted P Value
	Tukey's multiple comparisons test	Mean Diff.	95.00% CI of diff.	Below threshold?	Summary	Adjusted P Value
												Veh-WT vs. Aldo-WT	0.95	-13.34 to 15.24	No	ns	0.9976
	Veh-WT vs. Aldo-WT	23.45	4.340 to 42.56	Yes	*	0.0133						Veh-WT vs. Veh-LKO	-20	-36.91 to -3.098	Yes	*	0.0173
	Veh-WT vs. Veh-LKO	-15.77	-38.38 to 6.844	No	ns	0.2353						Veh-WT vs. Aldo-LKO	-18.78	-33.06 to -4.489	Yes	**	0.0079
	Veh-WT vs. Aldo-LKO	13.79	-5.322 to 32.90	No	ns	0.2108						Aldo-WT vs. Veh-LKO	-20.95	-37.86 to -4.048	Yes	*	0.0124
	Aldo-WT vs. Veh-LKO	-39.22	-61.83 to -16.61	Yes	***	0.0006						Aldo-WT vs. Aldo-LKO	-19.73	-34.01 to -5.439	Yes	**	0.0052
	Aldo-WT vs. Aldo-LKO	-9.663	-28.77 to 9.447	No	ns	0.4984						Veh-LKO vs. Aldo-LKO	1.227	-15.68 to 18.13	No	ns	0.9968
	Veh-LKO vs. Aldo-LKO	29.56	6.944 to 52.17	Yes	**	0.0082
												Test details	Mean 1	Mean 2	Mean Diff.	SE of diff.	N1	N2	q	DF
	Test details	Mean 1	Mean 2	Mean Diff.	SE of diff.	N1	N2	q	DF
												Veh-WT vs. Aldo-WT	15.78	14.83	0.95	5.055	8	8	0.2658	18
	Veh-WT vs. Aldo-WT	43.85	20.4	23.45	6.761	8	8	4.905	18			Veh-WT vs. Veh-LKO	15.78	35.78	-20	5.981	8	5	4.729	18
	Veh-WT vs. Veh-LKO	43.85	59.62	-15.77	8	8	5	2.787	18			Veh-WT vs. Aldo-LKO	15.78	34.55	-18.78	5.055	8	8	5.253	18
	Veh-WT vs. Aldo-LKO	43.85	30.06	13.79	6.761	8	8	2.884	18			Aldo-WT vs. Veh-LKO	14.83	35.78	-20.95	5.981	8	5	4.954	18
	Aldo-WT vs. Veh-LKO	20.4	59.62	-39.22	8	8	5	6.933	18			Aldo-WT vs. Aldo-LKO	14.83	34.55	-19.73	5.055	8	8	5.519	18
	Aldo-WT vs. Aldo-LKO	20.4	30.06	-9.663	6.761	8	8	2.021	18			Veh-LKO vs. Aldo-LKO	35.78	34.55	1.227	5.981	5	8	0.29	18
	Veh-LKO vs. Aldo-LKO	59.62	30.06	29.56	8	5	8	5.224	18

## Sheet: Fig. S13e
	veh-para-tumour	Aldo-para-tumour	veh-tumor	Aldo-tumor
	0.7813	0.8034	0.6043	1.9155		Table Analyzed	CXCL 11 RNA-seq of liver tumor DEN-HFD						Compare column means (main column effect)
	0.8764	0.9685	0.658	1.7161
	0.5464	0.8239	1.482	1.6156		Two-way ANOVA	Ordinary						Number of families	1
	0.6211	0.791	1.5285	1.9131		Alpha	0.05						Number of comparisons per family	6
	0.6771	0.6854	1.9232	2.9176									Alpha	0.05
	0.6138	0.4691	2.0268	3.7007		Source of Variation	% of total variation	P value	P value summary	Significant?
	0.8039	0.5229	2.0619	1.0431		Row Factor	21.17	0.2246	ns	No			Tukey's multiple comparisons test	Mean Diff.	95.00% CI of diff.	Below threshold?	Summary	Adjusted P Value
		0.5175		0.0247		Column Factor	43.38	0.002	**	Yes
													veh-liver vs. D100-liver	-0.1385	-1.050 to 0.7731	No	ns	0.9731
						ANOVA table	SS (Type III)	DF	MS	F (DFn, DFd)	P value		veh-liver vs. veh-tumor	-0.7664	-1.693 to 0.1598	No	ns	0.127
						Row Factor	4.003	7	0.5718	F (7, 19) = 1.506	P=0.2246		veh-liver vs. D100-tumor	-1.297	-2.208 to -0.3850	Yes	**	0.0039
						Column Factor	8.203	3	2.734	F (3, 19) = 7.201	P=0.0020		D100-liver vs. veh-tumor	-0.6279	-1.539 to 0.2837	No	ns	0.2466
						Residual	7.215	19	0.3797				D100-liver vs. D100-tumor	-1.158	-2.024 to -0.2917	Yes	**	0.0067
													veh-tumor vs. D100-tumor	-0.5302	-1.442 to 0.3814	No	ns	0.3835
						Spearman's test for heteroscedasticity
						Rs of predicted Y vs. |residual|	0.03693
						P value (one tailed)	0.4232						Test details	Mean 1	Mean 2	Mean Diff.	SE of diff.	N1	N2	q	DF
						Passed (P > 0.05)?	Yes
													veh-liver vs. D100-liver	0.5592	0.6977	-0.1385	0.3242	7	8	0.6043	19
						Normality of Residuals							veh-liver vs. veh-tumor	0.5592	1.326	-0.7664	0.3294	7	7	3.29	19
						Test name	Statistics	P value	Passed normality test (alpha=0.05)?	P value summary			veh-liver vs. D100-tumor	0.5592	1.856	-1.297	0.3242	7	8	5.656	19
						D'Agostino-Pearson omnibus (K2)	0.6783	0.7124	Yes	ns			D100-liver vs. veh-tumor	0.6977	1.326	-0.6279	0.3242	8	7	2.739	19
						Anderson-Darling (A2*)	0.3825	0.3764	Yes	ns			D100-liver vs. D100-tumor	0.6977	1.856	-1.158	0.3081	8	8	5.316	19
						Shapiro-Wilk (W)	0.9645	0.4019	Yes	ns			veh-tumor vs. D100-tumor	1.326	1.856	-0.5302	0.3242	7	8	2.313	19
						Kolmogorov-Smirnov (distance)	0.0991	0.1	Yes	ns
						Data summary
						Number of columns (Column Factor)	4
						Number of rows (Row Factor)	8
						Number of values	30

## Sheet: Fig. S13f
		para-tumour											tumour
		Veh-WT	Aldo-WT	Veh-LKO	Aldo-LKO								Veh-WT	Aldo-WT	Veh-LKO	Aldo-LKO
		32.7	8.8	43.1	20								15.3	3.6	8.6	6.7
		23.2	11.5	41.4	27.6								17.1	4.4	12	12.9
		11.7	4.4	33.4	13.6								15.1	1.7	9.8	16.1
		28.3	6.3	43.3	11.6								8	8.6	8.8	11.7
		8.7	16.1	26.7	14.4								9.7	6.4	30.4	10.1
		13.9	9.9	8.1	13.7								5.7	1.2	17.7	4.6
		14	10.8		7.6								14.7	2.4		5.4
		12.7	16.1		13.9								10.8	4.5		6.1
	Table Analyzed	cxcl11 IHC of DEN-HFD
												Table Analyzed	cxcl11 IHC of DEN-HFD
	Two-way ANOVA	Ordinary
	Alpha	0.05										Two-way ANOVA	Ordinary
												Alpha	0.05
	Source of Variation	% of total variation	P value	P value summary	Significant?
	Row Factor	21.45	0.1104	ns	No							Source of Variation	% of total variation	P value	P value summary	Significant?
	Column Factor	43.53	0.0005	***	Yes							Row Factor	12.04	0.6784	ns	No
												Column Factor	37.82	0.0095	**	Yes
	ANOVA table	SS (Type III)	DF	MS	F (DFn, DFd)	P value
	Row Factor	782.8	7	111.8	F (7, 19) = 1.990	P=0.1104						ANOVA table	SS (Type III)	DF	MS	F (DFn, DFd)	P value
	Column Factor	1589	3	529.5	F (3, 19) = 9.423	P=0.0005						Row Factor	129.5	7	18.5	F (7, 19) = 0.6915	P=0.6784
	Residual	1068	19	56.19								Column Factor	406.9	3	135.6	F (3, 19) = 5.070	P=0.0095
												Residual	508.3	19	26.75
	Spearman's test for heteroscedasticity
	Rs of predicted Y vs. |residual|	0.0287										Spearman's test for heteroscedasticity
	P value (one tailed)	0.4402										Rs of predicted Y vs. |residual|	0.673
	Passed (P > 0.05)?	Yes										P value (one tailed)	<0.0001
												Passed (P > 0.05)?	No
	Normality of Residuals
	Test name	Statistics	P value	Passed normality test (alpha=0.05)?	P value summary							Normality of Residuals
	D'Agostino-Pearson omnibus (K2)	2.178	0.3365	Yes	ns							Test name	Statistics	P value	Passed normality test (alpha=0.05)?	P value summary
	Anderson-Darling (A2*)	0.4729	0.226	Yes	ns							D'Agostino-Pearson omnibus (K2)	4.659	0.0974	Yes	ns
	Shapiro-Wilk (W)	0.9431	0.1102	Yes	ns							Anderson-Darling (A2*)	0.4668	0.234	Yes	ns
	Kolmogorov-Smirnov (distance)	0.11	0.1	Yes	ns							Shapiro-Wilk (W)	0.948	0.1497	Yes	ns
												Kolmogorov-Smirnov (distance)	0.11	0.1	Yes	ns
	Data summary
	Number of columns (Column Factor)	4										Data summary
	Number of rows (Row Factor)	8										Number of columns (Column Factor)	4
	Number of values	30										Number of rows (Row Factor)	8
												Number of values	30
	Compare column means (main column effect)											Compare column means (main column effect)
	Number of families	1										Number of families	1
	Number of comparisons per family	6										Number of comparisons per family	6
	Alpha	0.05										Alpha	0.05
	Tukey's multiple comparisons test	Mean Diff.	95.00% CI of diff.	Below threshold?	Summary	Adjusted P Value						Tukey's multiple comparisons test	Mean Diff.	95.00% CI of diff.	Below threshold?	Summary	Adjusted P Value
	Veh-WT vs. Aldo-WT	7.663	-2.877 to 18.20	No	ns	0.2072						Veh-WT vs. Aldo-WT	7.95	0.6782 to 15.22	Yes	*	0.0292
	Veh-WT vs. Veh-LKO	-13.81	-25.46 to -2.155	Yes	*	0.0169						Veh-WT vs. Veh-LKO	-2.122	-10.16 to 5.917	No	ns	0.8788
	Veh-WT vs. Aldo-LKO	2.85	-7.689 to 13.39	No	ns	0.8711						Veh-WT vs. Aldo-LKO	2.85	-4.422 to 10.12	No	ns	0.6926
	Aldo-WT vs. Veh-LKO	-21.47	-33.12 to -9.818	Yes	***	0.0003						Aldo-WT vs. Veh-LKO	-10.07	-18.11 to -2.033	Yes	*	0.0112
	Aldo-WT vs. Aldo-LKO	-4.812	-15.35 to 5.727	No	ns	0.5837						Aldo-WT vs. Aldo-LKO	-5.1	-12.37 to 2.172	No	ns	0.2331
	Veh-LKO vs. Aldo-LKO	16.66	5.005 to 28.31	Yes	**	0.0037						Veh-LKO vs. Aldo-LKO	4.972	-3.067 to 13.01	No	ns	0.332
	Test details	Mean 1	Mean 2	Mean Diff.	SE of diff.	N1	N2	q	DF			Test details	Mean 1	Mean 2	Mean Diff.	SE of diff.	N1	N2	q	DF
	Veh-WT vs. Aldo-WT	18.15	10.49	7.663	3.748	8	8	2.891	19			Veh-WT vs. Aldo-WT	12.05	4.1	7.95	2.586	8	8	4.347	19
	Veh-WT vs. Veh-LKO	18.15	31.96	-13.81	4.144	8	6	4.712	19			Veh-WT vs. Veh-LKO	12.05	14.17	-2.122	2.859	8	6	1.05	19
	Veh-WT vs. Aldo-LKO	18.15	15.3	2.85	3.748	8	8	1.075	19			Veh-WT vs. Aldo-LKO	12.05	9.2	2.85	2.586	8	8	1.559	19
	Aldo-WT vs. Veh-LKO	10.49	31.96	-21.47	4.144	8	6	7.327	19			Aldo-WT vs. Veh-LKO	4.1	14.17	-10.07	2.859	8	6	4.982	19
	Aldo-WT vs. Aldo-LKO	10.49	15.3	-4.812	3.748	8	8	1.816	19			Aldo-WT vs. Aldo-LKO	4.1	9.2	-5.1	2.586	8	8	2.789	19
	Veh-LKO vs. Aldo-LKO	31.96	15.3	16.66	4.144	6	8	5.685	19			Veh-LKO vs. Aldo-LKO	14.17	9.2	4.972	2.859	6	8	2.459	19
