# Supplementary material for: Glucose starvation mimetic aldometanib removes immune barriers permitting mice with hepatocellular carcinoma to live to normal ages
Source: Cell Res. 2025 Nov 25;35(12):934–53. doi: 10.1038/s41422-025-01195-4 (PMC12690099; doi:10.1038/s41422-025-01195-4)
Supplement: Supplementary file 20 — Source Data [file 41422_2025_1195_MOESM20_ESM.zip › Source Data/Source Data Fig. S14.xlsx]

## Sheet: Fig. S14a
	veh-liver	Aldo-liver	veh-tumor	Aldo-tumor		Table Analyzed	CXCL 9 RT of hepa1-6 liver tumor
	0.029977	0.010562	0.035897	0.023249
	0.032577	0.010344	0.036651	0.022614		Two-way ANOVA	Ordinary
	0.030395	0.011087	0.038208	0.021995		Alpha	0.05
	0.028557	0.012721	0.038384	0.047257
	0.027205	0.011544	0.039464	0.052073		Source of Variation	% of total variation	P value	P value summary	Significant?
	0.027584	0.011706	0.039191	0.050649		Row Factor	12.73	0.0453	*	Yes
	0.020617	0.010525	0.026954	0.019016		Column Factor	67.92	<0.0001	****	Yes
	0.021051	0.010309	0.028491	0.01955
	0.020617	0.009037	0.032054	0.019686		ANOVA table	SS (Type III)	DF	MS	F (DFn, DFd)	P value
	0.025442	0.020665	0.039922	0.028557		Row Factor	0.0009636	14	6.883e-05	F (14, 42) = 1.972	P=0.0453
	0.025442	0.015128	0.039922	0.027584		Column Factor	0.005143	3	0.001714	F (3, 42) = 49.13	P<0.0001
	0.025619	0.018115	0.037769	0.024689		Residual	0.001466	42	3.49e-05
	0.025619	0.00881	0.042004	0.029908
	0.026706	0.009058	0.039464	0.030963		Spearman's test for heteroscedasticity
	0.024746	0.008051	0.045332	0.029908		Rs of predicted Y vs. |residual|	-0.03718
						P value (one tailed)	0.389
						Passed (P > 0.05)?	Yes
						Normality of Residuals
						Test name	Statistics	P value	Passed normality test (alpha=0.05)?	P value summary
						D'Agostino-Pearson omnibus (K2)	16.13	0.0003	No	***
						Anderson-Darling (A2*)	1.363	0.0014	No	**
						Shapiro-Wilk (W)	0.909	0.0003	No	***
						Kolmogorov-Smirnov (distance)	0.119	0.0342	No	*
						Data summary
						Number of columns (Column Factor)	4
						Number of rows (Row Factor)	15
						Number of values	60
						Number of values	60
						Compare column means (main column effect)
						Number of families	1
						Number of comparisons per family	6
						Alpha	0.05
						Tukey's multiple comparisons test	Mean Diff.	95.00% CI of diff.	Below threshold?	Summary	Adjusted P Value
						veh-liver vs. Aldo-liver	0.0143	0.008529 to 0.02007	Yes	****	<0.0001
						veh-liver vs. veh-tumor	-0.01117	-0.01694 to -0.005400	Yes	****	<0.0001
						veh-liver vs. Aldo-tumor	-0.003703	-0.009473 to 0.002067	No	ns	0.328
						Aldo-liver vs. veh-tumor	-0.02547	-0.03124 to -0.01970	Yes	****	<0.0001
						Aldo-liver vs. Aldo-tumor	-0.018	-0.02377 to -0.01223	Yes	****	<0.0001
						veh-tumor vs. Aldo-tumor	0.007467	0.001697 to 0.01324	Yes	**	0.0066
						Test details	Mean 1	Mean 2	Mean Diff.	SE of diff.	N1	N2	q	DF
						veh-liver vs. Aldo-liver	0.02614	0.01184	0.0143	0.002157	15	15	9.375	42
						veh-liver vs. veh-tumor	0.02614	0.03731	-0.01117	0.002157	15	15	7.323	42
						veh-liver vs. Aldo-tumor	0.02614	0.02985	-0.003703	0.002157	15	15	2.428	42
						Aldo-liver vs. veh-tumor	0.01184	0.03731	-0.02547	0.002157	15	15	16.7	42
						Aldo-liver vs. Aldo-tumor	0.01184	0.02985	-0.018	0.002157	15	15	11.8	42
						veh-tumor vs. Aldo-tumor	0.03731	0.02985	0.007467	0.002157	15	15	4.896	42

## Sheet: Fig. S14b
	Veh-WT-liver	Aldo-WT-liver	Veh-LKO-liver	Aldo-LKO-liver		Table Analyzed	CXCL9 RNA-seq hepa1-6 liver
	7.7825	0.4027	4.5595	6.7526									Compare column means (main column effect)
	3.1091	0.1428	7.5433	3.9585		Two-way ANOVA	Ordinary
	2.9738	0.1025	4.4291	2.5617		Alpha	0.05						Number of families	1
	4.2484	0.1959	12.8703	1.639									Number of comparisons per family	6
	2.1078			1.0253		Source of Variation	% of total variation	P value	P value summary	Significant?			Alpha	0.05
	2.4157			2.6126		Row Factor	22.82	0.2955	ns	No
	3.3763			1.9007		Column Factor	46.69	0.0069	**	Yes			Tukey's multiple comparisons test	Mean Diff.	95.00% CI of diff.	Below threshold?	Summary	Adjusted P Value
	8.8591
						ANOVA table	SS (Type III)	DF	MS	F (DFn, DFd)	P value		Veh-WT-liver vs. Aldo-WT-liver	4.315	-0.2406 to 8.870	No	ns	0.0654
						Row Factor	51.14	7	7.306	F (7, 12) = 1.385	P=0.2955		Veh-WT-liver vs. Veh-LKO-liver	-2.825	-7.380 to 1.730	No	ns	0.3023
						Column Factor	104.6	3	34.88	F (3, 12) = 6.615	P=0.0069		Veh-WT-liver vs. Aldo-LKO-liver	0.7947	-2.849 to 4.439	No	ns	0.9144
						Residual	63.28	12	5.273				Aldo-WT-liver vs. Veh-LKO-liver	-7.14	-11.96 to -2.319	Yes	**	0.0042
													Aldo-WT-liver vs. Aldo-LKO-liver	-3.52	-8.075 to 1.035	No	ns	0.154
						Spearman's test for heteroscedasticity							Veh-LKO-liver vs. Aldo-LKO-liver	3.62	-0.9355 to 8.175	No	ns	0.1388
						Rs of predicted Y vs. |residual|	0.3595
						P value (one tailed)	0.046
						Passed (P > 0.05)?	No						Test details	Mean 1	Mean 2	Mean Diff.	SE of diff.	N1	N2	q	DF
						Normality of Residuals							Veh-WT-liver vs. Aldo-WT-liver	4.359	0.04449	4.315	1.534	8	4	3.977	12
						Test name	Statistics	P value	Passed normality test (alpha=0.05)?	P value summary			Veh-WT-liver vs. Veh-LKO-liver	4.359	7.184	-2.825	1.534	8	4	2.604	12
						D'Agostino-Pearson omnibus (K2)	5.271	0.0717	Yes	ns			Veh-WT-liver vs. Aldo-LKO-liver	4.359	3.564	0.7947	1.227	8	7	0.9157	12
						Anderson-Darling (A2*)	0.7312	0.0486	No	*			Aldo-WT-liver vs. Veh-LKO-liver	0.04449	7.184	-7.14	1.624	4	4	6.218	12
						Shapiro-Wilk (W)	0.9301	0.1099	Yes	ns			Aldo-WT-liver vs. Aldo-LKO-liver	0.04449	3.564	-3.52	1.534	4	7	3.244	12
						Kolmogorov-Smirnov (distance)	0.2111	0.0092	No	**			Veh-LKO-liver vs. Aldo-LKO-liver	7.184	3.564	3.62	1.534	4	7	3.336	12
						Data summary
						Number of columns (Column Factor)	4
						Number of rows (Row Factor)	8
						Number of values	23
	Veh-WT-tumor	Aldo-WT-tumor	Veh-LKO-tumor	Aldo-LKO-tumor
	26.4153	2.2764	14.5534	29.4679		Table Analyzed	CXCL9 RNA-seq hepa1-6 tumor						Compare column means (main column effect)
	31.9223	1.1286	14.2739	17.8466
	13.5615	1.4456	25.011	34.1144		Two-way ANOVA	Ordinary						Number of families	1
	15.0531	1.1396	43.7112	5.0432		Alpha	0.05						Number of comparisons per family	6
	14.472			18.021									Alpha	0.05
	13.4427			11.4113		Source of Variation	% of total variation	P value	P value summary	Significant?
	46.014			8.0858		Row Factor	37.15	0.1174	ns	No			Tukey's multiple comparisons test	Mean Diff.	95.00% CI of diff.	Below threshold?	Summary	Adjusted P Value
	72.3623					Column Factor	22.32	0.0725	ns	No
													Veh-WT-tumor vs. Aldo-WT-tumor	22.82	-2.343 to 47.97	No	ns	0.0802
						ANOVA table	SS (Type III)	DF	MS	F (DFn, DFd)	P value		Veh-WT-tumor vs. Veh-LKO-tumor	-0.07429	-25.23 to 25.08	No	ns	>0.9999
						Row Factor	2414	7	344.9	F (7, 12) = 2.144	P=0.1174		Veh-WT-tumor vs. Aldo-LKO-tumor	5.27	-14.86 to 25.40	No	ns	0.8632
						Column Factor	1450	3	483.4	F (3, 12) = 3.006	P=0.0725		Aldo-WT-tumor vs. Veh-LKO-tumor	-22.89	-49.52 to 3.736	No	ns	0.1013
						Residual	1930	12	160.9				Aldo-WT-tumor vs. Aldo-LKO-tumor	-17.55	-42.70 to 7.613	No	ns	0.2173
													Veh-LKO-tumor vs. Aldo-LKO-tumor	5.344	-19.81 to 30.50	No	ns	0.9202
						Spearman's test for heteroscedasticity
						Rs of predicted Y vs. |residual|	0.3357
						P value (one tailed)	0.0587						Test details	Mean 1	Mean 2	Mean Diff.	SE of diff.	N1	N2	q	DF
						Passed (P > 0.05)?	Yes
													Veh-WT-tumor vs. Aldo-WT-tumor	29.16	6.34	22.82	8.474	8	4	3.808	12
						Normality of Residuals							Veh-WT-tumor vs. Veh-LKO-tumor	29.16	29.23	-0.07429	8.474	8	4	0.0124	12
						Test name	Statistics	P value	Passed normality test (alpha=0.05)?	P value summary			Veh-WT-tumor vs. Aldo-LKO-tumor	29.16	23.89	5.27	6.779	8	7	1.099	12
						D'Agostino-Pearson omnibus (K2)	0.7141	0.6997	Yes	ns			Aldo-WT-tumor vs. Veh-LKO-tumor	6.34	29.23	-22.89	8.968	4	4	3.61	12
						Anderson-Darling (A2*)	0.4665	0.2288	Yes	ns			Aldo-WT-tumor vs. Aldo-LKO-tumor	6.34	23.89	-17.55	8.474	4	7	2.928	12
						Shapiro-Wilk (W)	0.9581	0.4266	Yes	ns			Veh-LKO-tumor vs. Aldo-LKO-tumor	29.23	23.89	5.344	8.474	4	7	0.8919	12
						Kolmogorov-Smirnov (distance)	0.1705	0.0814	Yes	ns
						Data summary
						Number of columns (Column Factor)	4
						Number of rows (Row Factor)	8
						Number of values	23

## Sheet: Fig. S14c
	para-tumour											tumour
	Veh-WT	Aldo-WT	Veh-LKO	Aldo-LKO								Veh-WT	Aldo-WT	Veh-LKO	Aldo-LKO
	63.4	4.5	65.3	39.2								15.7	0.1	9.3	0.7
	65.7	26.6	68.2	46.7								7.6	7.5	4.3	49.5
	57.9	18	75.1	51.8								1.3	0.1	34	0.5
	71.2	16.4	59.6	59.2								5.6	0.3	0.9	1
	77.9	19.1	53.6	58.7								23.9	0.8	24.4	29.8
	Table Analyzed	cxcl9 IHC of hepa1-6									Table Analyzed	cxcl9 IHC of hepa1-6
	Two-way ANOVA	Ordinary									Two-way ANOVA	Ordinary
	Alpha	0.05									Alpha	0.05
	Source of Variation	% of total variation	P value	P value summary	Significant?						Source of Variation	% of total variation	P value	P value summary	Significant?
	Row Factor	2.624	0.5027	ns	No						Row Factor	23.3	0.3746	ns	No
	Column Factor	88.46	<0.0001	****	Yes						Column Factor	16.6	0.385	ns	No
	ANOVA table	SS (Type III)	DF	MS	F (DFn, DFd)	P value					ANOVA table	SS (Type III)	DF	MS	F (DFn, DFd)	P value
	Row Factor	237	4	59.26	F (4, 12) = 0.8834	P=0.5027					Row Factor	886	4	221.5	F (4, 12) = 1.163	P=0.3746
	Column Factor	7991	3	2664	F (3, 12) = 39.71	P<0.0001					Column Factor	631.2	3	210.4	F (3, 12) = 1.105	P=0.3850
	Residual	805	12	67.08							Residual	2285	12	190.4
	Spearman's test for heteroscedasticity										Spearman's test for heteroscedasticity
	Rs of predicted Y vs. |residual|	0.385									Rs of predicted Y vs. |residual|	0.385
	P value (one tailed)	0.0469									P value (one tailed)	0.0469
	Passed (P > 0.05)?	No									Passed (P > 0.05)?	No
	Normality of Residuals										Normality of Residuals
	Test name	Statistics	P value	Passed normality test (alpha=0.05)?	P value summary						Test name	Statistics	P value	Passed normality test (alpha=0.05)?	P value summary
	D'Agostino-Pearson omnibus (K2)	0.8631	0.6495	Yes	ns						D'Agostino-Pearson omnibus (K2)	3.88	0.1437	Yes	ns
	Anderson-Darling (A2*)	0.2281	0.7832	Yes	ns						Anderson-Darling (A2*)	0.3946	0.3405	Yes	ns
	Shapiro-Wilk (W)	0.9664	0.6786	Yes	ns						Shapiro-Wilk (W)	0.9415	0.2557	Yes	ns
	Kolmogorov-Smirnov (distance)	0.08669	0.1	Yes	ns						Kolmogorov-Smirnov (distance)	0.1361	0.1	Yes	ns
	Data summary										Data summary
	Number of columns (Column Factor)	4									Number of columns (Column Factor)	4
	Number of rows (Row Factor)	5									Number of rows (Row Factor)	5
	Number of values	20									Number of values	20
	Compare column means (main column effect)										Compare column means (main column effect)
	Number of families	1									Number of families	1
	Number of comparisons per family	6									Number of comparisons per family	6
	Alpha	0.05									Alpha	0.05
	Tukey's multiple comparisons test	Mean Diff.	95.00% CI of diff.	Below threshold?	Summary	Adjusted P Value					Tukey's multiple comparisons test	Mean Diff.	95.00% CI of diff.	Below threshold?	Summary	Adjusted P Value
	Veh-WT vs. Aldo-WT	50.3	34.92 to 65.68	Yes	****	<0.0001					Veh-WT vs. Aldo-WT	9.06	-16.85 to 34.97	No	ns	0.7312
	Veh-WT vs. Veh-LKO	2.86	-12.52 to 18.24	No	ns	0.9442					Veh-WT vs. Veh-LKO	-3.76	-29.67 to 22.15	No	ns	0.972
	Veh-WT vs. Aldo-LKO	16.1	0.7207 to 31.48	Yes	*	0.0393					Veh-WT vs. Aldo-LKO	-5.48	-31.39 to 20.43	No	ns	0.9211
	Aldo-WT vs. Veh-LKO	-47.44	-62.82 to -32.06	Yes	****	<0.0001					Aldo-WT vs. Veh-LKO	-12.82	-38.73 to 13.09	No	ns	0.484
	Aldo-WT vs. Aldo-LKO	-34.2	-49.58 to -18.82	Yes	***	0.0001					Aldo-WT vs. Aldo-LKO	-14.54	-40.45 to 11.37	No	ns	0.3815
	Veh-LKO vs. Aldo-LKO	13.24	-2.139 to 28.62	No	ns	0.1007					Veh-LKO vs. Aldo-LKO	-1.72	-27.63 to 24.19	No	ns	0.9971
	Test details	Mean 1	Mean 2	Mean Diff.	SE of diff.	N1	N2	q	DF		Test details	Mean 1	Mean 2	Mean Diff.	SE of diff.	N1	N2	q	DF
	Veh-WT vs. Aldo-WT	67.22	16.92	50.3	5.18	5	5	13.73	12		Veh-WT vs. Aldo-WT	10.82	1.76	9.06	8.726	5	5	1.468	12
	Veh-WT vs. Veh-LKO	67.22	64.36	2.86	5.18	5	5	0.7808	12		Veh-WT vs. Veh-LKO	10.82	14.58	-3.76	8.726	5	5	0.6093	12
	Veh-WT vs. Aldo-LKO	67.22	51.12	16.1	5.18	5	5	4.395	12		Veh-WT vs. Aldo-LKO	10.82	16.3	-5.48	8.726	5	5	0.8881	12
	Aldo-WT vs. Veh-LKO	16.92	64.36	-47.44	5.18	5	5	12.95	12		Aldo-WT vs. Veh-LKO	1.76	14.58	-12.82	8.726	5	5	2.078	12
	Aldo-WT vs. Aldo-LKO	16.92	51.12	-34.2	5.18	5	5	9.337	12		Aldo-WT vs. Aldo-LKO	1.76	16.3	-14.54	8.726	5	5	2.356	12
	Veh-LKO vs. Aldo-LKO	64.36	51.12	13.24	5.18	5	5	3.615	12		Veh-LKO vs. Aldo-LKO	14.58	16.3	-1.72	8.726	5	5	0.2787	12

## Sheet: Fig. S14d
	veh-liver	Aldo-liver	veh-tumor	Aldo-tumor
	0.018841	0.005208	0.021944	0.035731		Table Analyzed	CXCL 10 RT of hepa1-6 liver tumor
	0.019915	0.005101	0.023035	0.036991
	0.019777	0.005392	0.021793	0.03883		Two-way ANOVA	Ordinary
	0.01468	0.004314	0.040573	0.036063		Alpha	0.05
	0.017579	0.004284	0.041714	0.035814
	0.016402	0.003432	0.055042	0.038651		Source of Variation	% of total variation	P value	P value summary	Significant?
	0.014378	0.004456	0.016027	0.019148		Row Factor	10.84	0.0479	*	Yes
	0.01468	0.004776	0.016824	0.018368		Column Factor	72.5	<0.0001	****	Yes
	0.01468	0.00491	0.015374	0.021246
	0.014115	0.006539	0.026339	0.028164		ANOVA table	SS (Type III)	DF	MS	F (DFn, DFd)	P value
	0.014714	0.006585	0.026706	0.028956		Row Factor	0.000944	14	6.743e-05	F (14, 42) = 1.951	P=0.0479
	0.012546	0.007306	0.024575	0.031467		Column Factor	0.006316	3	0.002105	F (3, 42) = 60.92	P<0.0001
	0.012721	0.003861	0.031178	0.027712		Residual	0.001452	42	3.456e-05
	0.012287	0.003432	0.030963	0.029292
	0.013078	0.004284	0.027142	0.030536		Spearman's test for heteroscedasticity
						Rs of predicted Y vs. |residual|	0.08369
						P value (one tailed)	0.2625
						Passed (P > 0.05)?	Yes
						Normality of Residuals
						Test name	Statistics	P value	Passed normality test (alpha=0.05)?	P value summary
						D'Agostino-Pearson omnibus (K2)	10.26	0.0059	No	**
						Anderson-Darling (A2*)	0.428	0.302	Yes	ns
						Shapiro-Wilk (W)	0.9599	0.0466	No	*
						Kolmogorov-Smirnov (distance)	0.09471	0.1	Yes	ns
						Data summary
						Number of columns (Column Factor)	4
						Number of rows (Row Factor)	15
						Number of values	60
						Compare column means (main column effect)
						Number of families	1
						Number of comparisons per family	6
						Alpha	0.05
						Tukey's multiple comparisons test	Mean Diff.	95.00% CI of diff.	Below threshold?	Summary	Adjusted P Value
						veh-liver vs. Aldo-liver	0.01043	0.004692 to 0.01618	Yes	****	<0.0001
						veh-liver vs. veh-tumor	-0.01259	-0.01833 to -0.006847	Yes	****	<0.0001
						veh-liver vs. Aldo-tumor	-0.01511	-0.02085 to -0.009363	Yes	****	<0.0001
						Aldo-liver vs. veh-tumor	-0.02302	-0.02877 to -0.01728	Yes	****	<0.0001
						Aldo-liver vs. Aldo-tumor	-0.02554	-0.03128 to -0.01980	Yes	****	<0.0001
						veh-tumor vs. Aldo-tumor	-0.002516	-0.008258 to 0.003226	No	ns	0.6475
						Test details	Mean 1	Mean 2	Mean Diff.	SE of diff.	N1	N2	q	DF
						veh-liver vs. Aldo-liver	0.01536	0.004925	0.01043	0.002147	15	15	6.874	42
						veh-liver vs. veh-tumor	0.01536	0.02795	-0.01259	0.002147	15	15	8.294	42
						veh-liver vs. Aldo-tumor	0.01536	0.03046	-0.01511	0.002147	15	15	9.951	42
						Aldo-liver vs. veh-tumor	0.004925	0.02795	-0.02302	0.002147	15	15	15.17	42
						Aldo-liver vs. Aldo-tumor	0.004925	0.03046	-0.02554	0.002147	15	15	16.83	42
						veh-tumor vs. Aldo-tumor	0.02795	0.03046	-0.002516	0.002147	15	15	1.658	42

## Sheet: Fig. S14e
	Veh-WT-liver	Aldo-WT-liver	Veh-LKO-liver	Aldo-LKO-liver
	5.3171	0.3411	2.1611	2.467		Table Analyzed	CXCL10 RNA-seq hepa1-6 liver						Compare column means (main column effect)
	1.424	0.1665	3.5293	1.6331
	1.0587	0.1826	1.385	1.3921		Two-way ANOVA	Ordinary						Number of families	1
	1.8985	0.2961	8.8678	1.2287		Alpha	0.05						Number of comparisons per family	6
	0.887			0.5964									Alpha	0.05
	1.1719			1.2779		Source of Variation	% of total variation	P value	P value summary	Significant?
	1.0564			1.1098		Row Factor	17.53	0.7009	ns	No			Tukey's multiple comparisons test	Mean Diff.	95.00% CI of diff.	Below threshold?	Summary	Adjusted P Value
	2.245					Column Factor	35.34	0.0669	ns	No
													Veh-WT-liver vs. Aldo-WT-liver	2.028	-1.450 to 5.506	No	ns	0.3508
						ANOVA table	SS (Type III)	DF	MS	F (DFn, DFd)	P value		Veh-WT-liver vs. Veh-LKO-liver	-1.711	-5.190 to 1.767	No	ns	0.4887
						Row Factor	14.22	7	2.032	F (7, 12) = 0.6609	P=0.7009		Veh-WT-liver vs. Aldo-LKO-liver	0.4441	-2.339 to 3.227	No	ns	0.9634
						Column Factor	28.67	3	9.557	F (3, 12) = 3.108	P=0.0669		Aldo-WT-liver vs. Veh-LKO-liver	-3.739	-7.420 to -0.05817	Yes	*	0.0461
						Residual	36.89	12	3.075				Aldo-WT-liver vs. Aldo-LKO-liver	-1.584	-5.062 to 1.894	No	ns	0.5501
													Veh-LKO-liver vs. Aldo-LKO-liver	2.155	-1.323 to 5.634	No	ns	0.3029
						Spearman's test for heteroscedasticity
						Rs of predicted Y vs. |residual|	0.3362
						P value (one tailed)	0.0584						Test details	Mean 1	Mean 2	Mean Diff.	SE of diff.	N1	N2	q	DF
						Passed (P > 0.05)?	Yes
													Veh-WT-liver vs. Aldo-WT-liver	1.882	-0.1455	2.028	1.172	8	4	2.448	12
						Normality of Residuals							Veh-WT-liver vs. Veh-LKO-liver	1.882	3.594	-1.711	1.172	8	4	2.066	12
						Test name	Statistics	P value	Passed normality test (alpha=0.05)?	P value summary			Veh-WT-liver vs. Aldo-LKO-liver	1.882	1.438	0.4441	0.9373	8	7	0.6701	12
						D'Agostino-Pearson omnibus (K2)	11.48	0.0032	No	**			Aldo-WT-liver vs. Veh-LKO-liver	-0.1455	3.594	-3.739	1.24	4	4	4.265	12
						Anderson-Darling (A2*)	1.122	0.0049	No	**			Aldo-WT-liver vs. Aldo-LKO-liver	-0.1455	1.438	-1.584	1.172	4	7	1.912	12
						Shapiro-Wilk (W)	0.8772	0.0088	No	**			Veh-LKO-liver vs. Aldo-LKO-liver	3.594	1.438	2.155	1.172	4	7	2.602	12
						Kolmogorov-Smirnov (distance)	0.2297	0.0028	No	**
						Data summary
						Number of columns (Column Factor)	4
						Number of rows (Row Factor)	8
						Number of values	23
	Veh-WT-tumor	Aldo-WT-tumor	Veh-LKO-tumor	Aldo-LKO-tumor
	27.993	1.9219	19.6618	15.333		Table Analyzed	CXCL10 RNA-seq hepa1-6 tumor						Compare column means (main column effect)
	22.4135	1.1135	10.1163	9.2223
	6.8531	0.8048	15.0357	28.5905		Two-way ANOVA	Ordinary						Number of families	1
	8.7825	0.87	32.3717	3.544		Alpha	0.05						Number of comparisons per family	6
	13.7837			10.0033									Alpha	0.05
	10.3061			4.4001		Source of Variation	% of total variation	P value	P value summary	Significant?
	34.5675			5.3059		Row Factor	21.07	0.5277	ns	No			Tukey's multiple comparisons test	Mean Diff.	95.00% CI of diff.	Below threshold?	Summary	Adjusted P Value
	38.3473					Column Factor	31.45	0.0631	ns	No
													Veh-WT-tumor vs. Aldo-WT-tumor	17.61	-1.935 to 37.16	No	ns	0.0826
						ANOVA table	SS (Type III)	DF	MS	F (DFn, DFd)	P value		Veh-WT-tumor vs. Veh-LKO-tumor	-0.5049	-20.05 to 19.04	No	ns	0.9998
						Row Factor	621.5	7	88.78	F (7, 12) = 0.9141	P=0.5277		Veh-WT-tumor vs. Aldo-LKO-tumor	6.9	-8.739 to 22.54	No	ns	0.5743
						Column Factor	927.4	3	309.1	F (3, 12) = 3.183	P=0.0631		Aldo-WT-tumor vs. Veh-LKO-tumor	-18.12	-38.81 to 2.570	No	ns	0.0936
						Residual	1165	12	97.12				Aldo-WT-tumor vs. Aldo-LKO-tumor	-10.71	-30.26 to 8.835	No	ns	0.4008
													Veh-LKO-tumor vs. Aldo-LKO-tumor	7.405	-12.14 to 26.95	No	ns	0.6821
						Spearman's test for heteroscedasticity
						Rs of predicted Y vs. |residual|	0.4005
						P value (one tailed)	0.0291						Test details	Mean 1	Mean 2	Mean Diff.	SE of diff.	N1	N2	q	DF
						Passed (P > 0.05)?	No
													Veh-WT-tumor vs. Aldo-WT-tumor	20.38	2.767	17.61	6.585	8	4	3.783	12
						Normality of Residuals							Veh-WT-tumor vs. Veh-LKO-tumor	20.38	20.89	-0.5049	6.585	8	4	0.1084	12
						Test name	Statistics	P value	Passed normality test (alpha=0.05)?	P value summary			Veh-WT-tumor vs. Aldo-LKO-tumor	20.38	13.48	6.9	5.268	8	7	1.852	12
						D'Agostino-Pearson omnibus (K2)	2.358	0.3076	Yes	ns			Aldo-WT-tumor vs. Veh-LKO-tumor	2.767	20.89	-18.12	6.968	4	4	3.677	12
						Anderson-Darling (A2*)	0.5496	0.1396	Yes	ns			Aldo-WT-tumor vs. Aldo-LKO-tumor	2.767	13.48	-10.71	6.585	4	7	2.301	12
						Shapiro-Wilk (W)	0.9431	0.209	Yes	ns			Veh-LKO-tumor vs. Aldo-LKO-tumor	20.89	13.48	7.405	6.585	4	7	1.59	12
						Kolmogorov-Smirnov (distance)	0.1739	0.0695	Yes	ns
						Data summary
						Number of columns (Column Factor)	4
						Number of rows (Row Factor)	8
						Number of values	23

## Sheet: Fig. S14f
	para-tumour														tumour
	Veh-WT	Aldo-WT	Veh-LKO	Aldo-LKO											Veh-WT	Aldo-WT	Veh-LKO	Aldo-LKO
	48.4	37.3	37.2	52.9											39.6	0.8	48.6	15.1
	53.8	7.9	52.7	55.5											41.6	10.4	34.4	22.3
	43.8	8.6	62.8	49.4											27	0.6	41	3.6
	70.4	1.2	33.3	31.6											44.5	0.2	1	2.8
	49.5	13.9	8.7	66.7											1.6	1.4	0.5	47.3
	Table Analyzed	cxcl10 IHC of hepa1-6												Table Analyzed	cxcl10 IHC of hepa1-6
	Two-way ANOVA	Ordinary												Two-way ANOVA	Ordinary
	Alpha	0.05												Alpha	0.05
	Source of Variation	% of total variation	P value	P value summary	Significant?									Source of Variation	% of total variation	P value	P value summary	Significant?
	Row Factor	3.917	0.866	ns	No									Row Factor	11.73	0.6533	ns	No
	Column Factor	58.13	0.009	**	Yes									Column Factor	32	0.1321	ns	No
	ANOVA table	SS (Type III)	DF	MS	F (DFn, DFd)	P value								ANOVA table	SS (Type III)	DF	MS	F (DFn, DFd)	P value
	Row Factor	332.3	4	83.06	F (4, 12) = 0.3097	P=0.8660								Row Factor	815.2	4	203.8	F (4, 12) = 0.6255	P=0.6533
	Column Factor	4931	3	1644	F (3, 12) = 6.127	P=0.0090								Column Factor	2223	3	741.1	F (3, 12) = 2.274	P=0.1321
	Residual	3219	12	268.2										Residual	3910	12	325.8
	Spearman's test for heteroscedasticity													Spearman's test for heteroscedasticity
	Rs of predicted Y vs. |residual|	-0.1759												Rs of predicted Y vs. |residual|	-0.05564
	P value (one tailed)	0.229												P value (one tailed)	0.4079
	Passed (P > 0.05)?	Yes												Passed (P > 0.05)?	Yes
	Normality of Residuals													Normality of Residuals
	Test name	Statistics	P value	Passed normality test (alpha=0.05)?	P value summary									Test name	Statistics	P value	Passed normality test (alpha=0.05)?	P value summary
	D'Agostino-Pearson omnibus (K2)	0.5731	0.7508	Yes	ns									D'Agostino-Pearson omnibus (K2)	2.824	0.2437	Yes	ns
	Anderson-Darling (A2*)	0.6032	0.1011	Yes	ns									Anderson-Darling (A2*)	0.3421	0.4561	Yes	ns
	Shapiro-Wilk (W)	0.9325	0.1725	Yes	ns									Shapiro-Wilk (W)	0.9564	0.475	Yes	ns
	Kolmogorov-Smirnov (distance)	0.1668	0.1	Yes	ns									Kolmogorov-Smirnov (distance)	0.1576	0.1	Yes	ns
	Data summary													Data summary
	Number of columns (Column Factor)	4												Number of columns (Column Factor)	4
	Number of rows (Row Factor)	5												Number of rows (Row Factor)	5
	Number of values	20												Number of values	20
	Compare column means (main column effect)													Compare column means (main column effect)
	Number of families	1												Number of families	1
	Number of comparisons per family	6												Number of comparisons per family	6
	Alpha	0.05												Alpha	0.05
	Tukey's multiple comparisons test	Mean Diff.	95.00% CI of diff.	Below threshold?	Summary	Adjusted P Value								Tukey's multiple comparisons test	Mean Diff.	95.00% CI of diff.	Below threshold?	Summary	Adjusted P Value
	Veh-WT vs. Aldo-WT	39.4	8.647 to 70.15	Yes	*	0.0116								Veh-WT vs. Aldo-WT	28.18	-5.714 to 62.07	No	ns	0.1163
	Veh-WT vs. Veh-LKO	14.24	-16.51 to 44.99	No	ns	0.537								Veh-WT vs. Veh-LKO	5.76	-28.13 to 39.65	No	ns	0.9564
	Veh-WT vs. Aldo-LKO	1.96	-28.79 to 32.71	No	ns	0.9975								Veh-WT vs. Aldo-LKO	12.64	-21.25 to 46.53	No	ns	0.6921
	Aldo-WT vs. Veh-LKO	-25.16	-55.91 to 5.593	No	ns	0.124								Aldo-WT vs. Veh-LKO	-22.42	-56.31 to 11.47	No	ns	0.2542
	Aldo-WT vs. Aldo-LKO	-37.44	-68.19 to -6.687	Yes	*	0.0162								Aldo-WT vs. Aldo-LKO	-15.54	-49.43 to 18.35	No	ns	0.5447
	Veh-LKO vs. Aldo-LKO	-12.28	-43.03 to 18.47	No	ns	0.6468								Veh-LKO vs. Aldo-LKO	6.88	-27.01 to 40.77	No	ns	0.9293
	Test details	Mean 1	Mean 2	Mean Diff.	SE of diff.	N1	N2	q	DF					Test details	Mean 1	Mean 2	Mean Diff.	SE of diff.	N1	N2	q	DF
	Veh-WT vs. Aldo-WT	53.18	13.78	39.4	10.36	5	5	5.379	12					Veh-WT vs. Aldo-WT	30.86	2.68	28.18	11.42	5	5	3.491	12
	Veh-WT vs. Veh-LKO	53.18	38.94	14.24	10.36	5	5	1.944	12					Veh-WT vs. Veh-LKO	30.86	25.1	5.76	11.42	5	5	0.7135	12
	Veh-WT vs. Aldo-LKO	53.18	51.22	1.96	10.36	5	5	0.2676	12					Veh-WT vs. Aldo-LKO	30.86	18.22	12.64	11.42	5	5	1.566	12
	Aldo-WT vs. Veh-LKO	13.78	38.94	-25.16	10.36	5	5	3.435	12					Aldo-WT vs. Veh-LKO	2.68	25.1	-22.42	11.42	5	5	2.777	12
	Aldo-WT vs. Aldo-LKO	13.78	51.22	-37.44	10.36	5	5	5.112	12					Aldo-WT vs. Aldo-LKO	2.68	18.22	-15.54	11.42	5	5	1.925	12
	Veh-LKO vs. Aldo-LKO	38.94	51.22	-12.28	10.36	5	5	1.677	12					Veh-LKO vs. Aldo-LKO	25.1	18.22	6.88	11.42	5	5	0.8523	12

## Sheet: Fig. S14g
	veh-liver	Aldo-liver	veh-tumor	Aldo-tumor
	0.007264	0.005373	0.001785	0.002027		Table Analyzed	CXCL 11 RT of hepa1-6 liver tumor
	0.007315	0.005336	0.001913	0.002027
	0.00784	0.005563	0.001861	0.002377		Two-way ANOVA	Ordinary
	0.007057	0.004843	0.002285	0.001661		Alpha	0.05
	0.007776	0.00491	0.00206	0.001922
	0.007357	0.00471	0.002382	0.001976		Source of Variation	% of total variation	P value	P value summary	Significant?
	0.007139	0.005119	0.000842	0.000722		Row Factor	4.354	0.681	ns	No
	0.007139	0.005373	0.000802	0.000907		Column Factor	78.96	<0.0001	****	Yes
	0.007812	0.005263	0.000854	0.000829
	0.01644	0.004196	0.001752	0.00146		ANOVA table	SS (Type III)	DF	MS	F (DFn, DFd)	P value
	0.013169	0.00456	0.001669	0.001253		Row Factor	3.176e-05	14	2.269e-06	F (14, 42) = 0.7829	P=0.6810
	0.015233	0.00482	0.001814	0.001114		Column Factor	0.000576	3	0.000192	F (3, 42) = 66.25	P<0.0001
	0.00881	0.004656	0.00148	0.003586		Residual	0.0001217	42	2.898e-06
	0.009981	0.004497	0.001748	0.003488
	0.009843	0.004688	0.001554	0.003488		Spearman's test for heteroscedasticity
						Rs of predicted Y vs. |residual|	0.55
						P value (one tailed)	<0.0001
						Passed (P > 0.05)?	No
						Normality of Residuals
						Test name	Statistics	P value	Passed normality test (alpha=0.05)?	P value summary
						D'Agostino-Pearson omnibus (K2)	27.3	<0.0001	No	****
						Anderson-Darling (A2*)	1.283	0.0022	No	**
						Shapiro-Wilk (W)	0.8853	<0.0001	No	****
						Kolmogorov-Smirnov (distance)	0.1187	0.0349	No	*
						Data summary
						Number of columns (Column Factor)	4
						Number of rows (Row Factor)	15
						Number of values	60
						Compare column means (main column effect)
						Number of families	1
						Number of comparisons per family	6
						Alpha	0.05
						Tukey's multiple comparisons test	Mean Diff.	95.00% CI of diff.	Below threshold?	Summary	Adjusted P Value
						veh-liver vs. Aldo-liver	0.004418	0.002755 to 0.006081	Yes	****	<0.0001
						veh-liver vs. veh-tumor	0.007692	0.006029 to 0.009354	Yes	****	<0.0001
						veh-liver vs. Aldo-tumor	0.007423	0.005760 to 0.009085	Yes	****	<0.0001
						Aldo-liver vs. veh-tumor	0.003274	0.001611 to 0.004936	Yes	****	<0.0001
						Aldo-liver vs. Aldo-tumor	0.003005	0.001342 to 0.004667	Yes	***	0.0001
						veh-tumor vs. Aldo-tumor	-0.0002691	-0.001932 to 0.001394	No	ns	0.9725
						Test details	Mean 1	Mean 2	Mean Diff.	SE of diff.	N1	N2	q	DF
						veh-liver vs. Aldo-liver	0.009345	0.004927	0.004418	0.0006216	15	15	10.05	42
						veh-liver vs. veh-tumor	0.009345	0.001653	0.007692	0.0006216	15	15	17.5	42
						veh-liver vs. Aldo-tumor	0.009345	0.001922	0.007423	0.0006216	15	15	16.89	42
						Aldo-liver vs. veh-tumor	0.004927	0.001653	0.003274	0.0006216	15	15	7.448	42
						Aldo-liver vs. Aldo-tumor	0.004927	0.001922	0.003005	0.0006216	15	15	6.836	42
						veh-tumor vs. Aldo-tumor	0.001653	0.001922	-0.0002691	0.0006216	15	15	0.6122	42

## Sheet: Fig. S14h
	Veh-WT-liver	Aldo-WT-liver	Veh-LKO-liver	Aldo-LKO-liver
	0.384	0.2359	0.3858	0.825		Table Analyzed	CXCL11 RNA-seq hepa1-6 liver						Compare column means (main column effect)
	0.1435	0.0978	1.229	0.8433
	0.2852	0.0781	0.3757	0.7525		Two-way ANOVA	Ordinary						Number of families	1
	0.4595	0.0746	1.1386	0.4277		Alpha	0.05						Number of comparisons per family	6
	0.2147			0.5736									Alpha	0.05
	0.2431			0.6598		Source of Variation	% of total variation	P value	P value summary	Significant?
	0.2134			0.8256		Row Factor	26.63	0.2075	ns	No			Tukey's multiple comparisons test	Mean Diff.	95.00% CI of diff.	Below threshold?	Summary	Adjusted P Value
	1.1194					Column Factor	54.38	0.0035	**	Yes
													Veh-WT-liver vs. Aldo-WT-liver	0.1818	-0.3182 to 0.6817	No	ns	0.708
						ANOVA table	SS (Type III)	DF	MS	F (DFn, DFd)	P value		Veh-WT-liver vs. Veh-LKO-liver	-0.4789	-0.9789 to 0.02103	No	ns	0.062
						Row Factor	0.7427	7	0.1061	F (7, 12) = 1.670	P=0.2075		Veh-WT-liver vs. Aldo-LKO-liver	-0.4234	-0.8234 to -0.02349	Yes	*	0.037
						Column Factor	1.516	3	0.5055	F (3, 12) = 7.958	P=0.0035		Aldo-WT-liver vs. Veh-LKO-liver	-0.6607	-1.190 to -0.1316	Yes	*	0.0138
						Residual	0.7622	12	0.06352				Aldo-WT-liver vs. Aldo-LKO-liver	-0.6052	-1.105 to -0.1053	Yes	*	0.0168
													Veh-LKO-liver vs. Aldo-LKO-liver	0.05547	-0.4445 to 0.5554	No	ns	0.9871
						Spearman's test for heteroscedasticity
						Rs of predicted Y vs. |residual|	0.2695
						P value (one tailed)	0.1069						Test details	Mean 1	Mean 2	Mean Diff.	SE of diff.	N1	N2	q	DF
						Passed (P > 0.05)?	Yes
													Veh-WT-liver vs. Aldo-WT-liver	0.3829	0.2011	0.1818	0.1684	8	4	1.527	12
						Normality of Residuals							Veh-WT-liver vs. Veh-LKO-liver	0.3829	0.8618	-0.4789	0.1684	8	4	4.022	12
						Test name	Statistics	P value	Passed normality test (alpha=0.05)?	P value summary			Veh-WT-liver vs. Aldo-LKO-liver	0.3829	0.8063	-0.4234	0.1347	8	7	4.445	12
						D'Agostino-Pearson omnibus (K2)	0.8027	0.6694	Yes	ns			Aldo-WT-liver vs. Veh-LKO-liver	0.2011	0.8618	-0.6607	0.1782	4	4	5.243	12
						Anderson-Darling (A2*)	0.5592	0.1317	Yes	ns			Aldo-WT-liver vs. Aldo-LKO-liver	0.2011	0.8063	-0.6052	0.1684	4	7	5.083	12
						Shapiro-Wilk (W)	0.9453	0.2335	Yes	ns			Veh-LKO-liver vs. Aldo-LKO-liver	0.8618	0.8063	0.05547	0.1684	4	7	0.4658	12
						Kolmogorov-Smirnov (distance)	0.1449	0.1	Yes	ns
						Data summary
						Number of columns (Column Factor)	4
						Number of rows (Row Factor)	8
						Number of values	23
	Veh-WT-tumor	Aldo-WT-tumor	Veh-LKO-tumor	Aldo-LKO-tumor
	0.7713	0.0779	0.178	0.7524		Table Analyzed	CXCL11 RNA-seq hepa1-6 tumor						Compare column means (main column effect)
	0.6539	0.0661	0.3562	0.5614
	0.2181	0.0364	0.3193	0.7811		Two-way ANOVA	Ordinary						Number of families	1
	0.2529	0.0465	1.195	0.1047		Alpha	0.05						Number of comparisons per family	6
	0.3141			0.3753									Alpha	0.05
	0.2058			0.2296		Source of Variation	% of total variation	P value	P value summary	Significant?
	1.4286			0.2317		Row Factor	29.42	0.4192	ns	No			Tukey's multiple comparisons test	Mean Diff.	95.00% CI of diff.	Below threshold?	Summary	Adjusted P Value
	1.4618					Column Factor	16.7	0.274	ns	No
													Veh-WT-tumor vs. Aldo-WT-tumor	0.513	-0.2613 to 1.287	No	ns	0.253
						ANOVA table	SS (Type III)	DF	MS	F (DFn, DFd)	P value		Veh-WT-tumor vs. Veh-LKO-tumor	0.0576	-0.7167 to 0.8319	No	ns	0.996
						Row Factor	1.178	7	0.1683	F (7, 12) = 1.104	P=0.4192		Veh-WT-tumor vs. Aldo-LKO-tumor	0.1155	-0.5039 to 0.7349	No	ns	0.9438
						Column Factor	0.6686	3	0.2229	F (3, 12) = 1.463	P=0.2740		Aldo-WT-tumor vs. Veh-LKO-tumor	-0.4554	-1.275 to 0.3640	No	ns	0.3894
						Residual	1.828	12	0.1524				Aldo-WT-tumor vs. Aldo-LKO-tumor	-0.3975	-1.172 to 0.3768	No	ns	0.4542
													Veh-LKO-tumor vs. Aldo-LKO-tumor	0.0579	-0.7164 to 0.8322	No	ns	0.9959
						Spearman's test for heteroscedasticity
						Rs of predicted Y vs. |residual|	0.5251
						P value (one tailed)	0.005						Test details	Mean 1	Mean 2	Mean Diff.	SE of diff.	N1	N2	q	DF
						Passed (P > 0.05)?	No
													Veh-WT-tumor vs. Aldo-WT-tumor	0.6633	0.1503	0.513	0.2608	8	4	2.782	12
						Normality of Residuals							Veh-WT-tumor vs. Veh-LKO-tumor	0.6633	0.6057	0.0576	0.2608	8	4	0.3123	12
						Test name	Statistics	P value	Passed normality test (alpha=0.05)?	P value summary			Veh-WT-tumor vs. Aldo-LKO-tumor	0.6633	0.5478	0.1155	0.2086	8	7	0.7829	12
						D'Agostino-Pearson omnibus (K2)	1.782	0.4103	Yes	ns			Aldo-WT-tumor vs. Veh-LKO-tumor	0.1503	0.6057	-0.4554	0.276	4	4	2.333	12
						Anderson-Darling (A2*)	0.385	0.3642	Yes	ns			Aldo-WT-tumor vs. Aldo-LKO-tumor	0.1503	0.5478	-0.3975	0.2608	4	7	2.155	12
						Shapiro-Wilk (W)	0.9643	0.5551	Yes	ns			Veh-LKO-tumor vs. Aldo-LKO-tumor	0.6057	0.5478	0.0579	0.2608	4	7	0.314	12
						Kolmogorov-Smirnov (distance)	0.1522	0.1	Yes	ns
						Data summary
						Number of columns (Column Factor)	4
						Number of rows (Row Factor)	8
						Number of values	23

## Sheet: Fig. S14i
													tumour
		para-tumour											Veh-WT	Aldo-WT	Veh-LKO	Aldo-LKO
		Veh-WT	Aldo-WT	Veh-LKO	Aldo-LKO								14.7	1.2	10.5	1.3
		72.7	22.4	45.1	4.2								3.6	0.3	10.6	7.1
		48.9	3	40.6	30.8								0.7	0.1	5.2	0.9
		25.8	1.5	33.1	49.6								6.4	0.2	10.9	3.9
		18.5	11.9	71.6	65.1								4.5	0.9		1.2
		15.2	17.1		8.9
													Table Analyzed	cxcl11 IHC of hepa1-6
		Table Analyzed	cxcl11 IHC of hepa1-6
													Two-way ANOVA	Ordinary
		Two-way ANOVA	Ordinary										Alpha	0.05
		Alpha	0.05
													Source of Variation	% of total variation	P value	P value summary	Significant?
		Source of Variation	% of total variation	P value	P value summary	Significant?							Row Factor	17.25	0.2264	ns	No
		Row Factor	11.32	0.6909	ns	No							Column Factor	50.3	0.0087	**	Yes
		Column Factor	29.26	0.1785	ns	No
													ANOVA table	SS (Type III)	DF	MS	F (DFn, DFd)	P value
		ANOVA table	SS (Type III)	DF	MS	F (DFn, DFd)	P value						Row Factor	61.76	4	15.44	F (4, 11) = 1.670	P=0.2264
		Row Factor	1068	4	267	F (4, 11) = 0.5686	P=0.6909						Column Factor	180.1	3	60.03	F (3, 11) = 6.492	P=0.0087
		Column Factor	2761	3	920.4	F (3, 11) = 1.960	P=0.1785						Residual	101.7	11	9.246
		Residual	5165	11	469.5
													Spearman's test for heteroscedasticity
		Spearman's test for heteroscedasticity											Rs of predicted Y vs. |residual|	-0.05789
		Rs of predicted Y vs. |residual|	0.1684										P value (one tailed)	0.4069
		P value (one tailed)	0.2453										Passed (P > 0.05)?	Yes
		Passed (P > 0.05)?	Yes
													Normality of Residuals
		Normality of Residuals											Test name	Statistics	P value	Passed normality test (alpha=0.05)?	P value summary
		Test name	Statistics	P value	Passed normality test (alpha=0.05)?	P value summary							D'Agostino-Pearson omnibus (K2)	6.1	0.0474	No	*
		D'Agostino-Pearson omnibus (K2)	0.01071	0.9947	Yes	ns							Anderson-Darling (A2*)	0.4387	0.2629	Yes	ns
		Anderson-Darling (A2*)	0.5824	0.1135	Yes	ns							Shapiro-Wilk (W)	0.94	0.2642	Yes	ns
		Shapiro-Wilk (W)	0.941	0.275	Yes	ns							Kolmogorov-Smirnov (distance)	0.1353	0.1	Yes	ns
		Kolmogorov-Smirnov (distance)	0.1687	0.1	Yes	ns
													Data summary
		Data summary											Number of columns (Column Factor)	4
		Number of columns (Column Factor)	4										Number of rows (Row Factor)	5
		Number of rows (Row Factor)	5										Number of values	19
		Number of values	19
		Compare column means (main column effect)											Compare column means (main column effect)
		Number of families	1										Number of families	1
		Number of comparisons per family	6										Number of comparisons per family	6
		Alpha	0.05										Alpha	0.05
		Tukey's multiple comparisons test	Mean Diff.	95.00% CI of diff.	Below threshold?	Summary	Adjusted P Value						Tukey's multiple comparisons test	Mean Diff.	95.00% CI of diff.	Below threshold?	Summary	Adjusted P Value
		Veh-WT vs. Aldo-WT	25.04	-16.20 to 66.28	No	ns	0.312						Veh-WT vs. Aldo-WT	5.44	-0.3477 to 11.23	No	ns	0.0674
		Veh-WT vs. Veh-LKO	-8.22	-52.77 to 36.33	No	ns	0.9431						Veh-WT vs. Veh-LKO	-3.087	-9.338 to 3.165	No	ns	0.4772
		Veh-WT vs. Aldo-LKO	4.5	-36.74 to 45.74	No	ns	0.9871						Veh-WT vs. Aldo-LKO	3.1	-2.688 to 8.888	No	ns	0.4114
		Aldo-WT vs. Veh-LKO	-33.26	-77.81 to 11.29	No	ns	0.1704						Aldo-WT vs. Veh-LKO	-8.527	-14.78 to -2.275	Yes	**	0.0081
		Aldo-WT vs. Aldo-LKO	-20.54	-61.78 to 20.70	No	ns	0.4702						Aldo-WT vs. Aldo-LKO	-2.34	-8.128 to 3.448	No	ns	0.6296
		Veh-LKO vs. Aldo-LKO	12.72	-31.83 to 57.27	No	ns	0.8253						Veh-LKO vs. Aldo-LKO	6.187	-0.06481 to 12.44	No	ns	0.0527
		Test details	Mean 1	Mean 2	Mean Diff.	SE of diff.	N1	N2	q	DF			Test details	Mean 1	Mean 2	Mean Diff.	SE of diff.	N1	N2	q	DF
		Veh-WT vs. Aldo-WT	36.22	11.18	25.04	13.7	5	5	2.584	11			Veh-WT vs. Aldo-WT	5.98	0.54	5.44	1.923	5	5	4	11
		Veh-WT vs. Veh-LKO	36.22	44.44	-8.22	14.8	5	4	0.7853	11			Veh-WT vs. Veh-LKO	5.98	9.067	-3.087	2.077	5	4	2.101	11
		Veh-WT vs. Aldo-LKO	36.22	31.72	4.5	13.7	5	5	0.4644	11			Veh-WT vs. Aldo-LKO	5.98	2.88	3.1	1.923	5	5	2.28	11
		Aldo-WT vs. Veh-LKO	11.18	44.44	-33.26	14.8	5	4	3.178	11			Aldo-WT vs. Veh-LKO	0.54	9.067	-8.527	2.077	5	4	5.805	11
		Aldo-WT vs. Aldo-LKO	11.18	31.72	-20.54	13.7	5	5	2.12	11			Aldo-WT vs. Aldo-LKO	0.54	2.88	-2.34	1.923	5	5	1.721	11
		Veh-LKO vs. Aldo-LKO	44.44	31.72	12.72	14.8	4	5	1.215	11			Veh-LKO vs. Aldo-LKO	9.067	2.88	6.187	2.077	4	5	4.212	11

## Sheet: Fig. S14j
		Cxcl9								Cxcl10							Cxcl11
		ctrl	LPS							ctrl	LPS						ctrl	LPS
		0.075201	12.524							0.008335	1.27499						0.002894	0.100406
		0.060376	7.69721							0.006837	1.18737						0.002257	0.07985
		0.055654	11.6868							0.003811	1.6705						0.003717	0.115291
		0.056253	15.195							0.003815	1.96389						0.003482	0.141943
										Table Analyzed	mRNA of cxcl10 of LPS						Table Analyzed	mRNA of cxcl11 of LPS
		Table Analyzed	mRNA of cxcl9 of LPS
										Column B	LPS						Column B	LPS
		Column B	LPS							vs.	vs.						vs.	vs.
		vs.	vs.							Column A	ctrl						Column A	ctrl
		Column A	ctrl
										Unpaired t test with Welch's correction							Unpaired t test with Welch's correction
		Unpaired t test with Welch's correction								P value	0.0035						P value	0.0039
		P value	0.0048							P value summary	**						P value summary	**
		P value summary	**							Significantly different (P < 0.05)?	Yes						Significantly different (P < 0.05)?	Yes
		Significantly different (P < 0.05)?	Yes							One- or two-tailed P value?	Two-tailed						One- or two-tailed P value?	Two-tailed
		One- or two-tailed P value?	Two-tailed							Welch-corrected t, df	t=8.420, df=3.000						Welch-corrected t, df	t=8.134, df=3.004
		Welch-corrected t, df	t=7.549, df=3.000
										How big is the difference?							How big is the difference?
		How big is the difference?								Mean of column A	0.0057						Mean of column A	0.003088
		Mean of column A	0.06187							Mean of column B	1.524						Mean of column B	0.1094
		Mean of column B	11.78							Difference between means (B - A) ± SEM	1.518 ± 0.1803						Difference between means (B - A) ± SEM	0.1063 ± 0.01307
		Difference between means (B - A) ± SEM	11.71 ± 1.552							95% confidence interval	0.9446 to 2.092						95% confidence interval	0.06473 to 0.1478
		95% confidence interval	6.776 to 16.65							R squared (eta squared)	0.9594						R squared (eta squared)	0.9566
		R squared (eta squared)	0.95
										F test to compare variances							F test to compare variances
		F test to compare variances								F, DFn, Dfd	25414, 3, 3						F, DFn, Dfd	1601, 3, 3
		F, DFn, Dfd	115510, 3, 3							P value	<0.0001						P value	<0.0001
		P value	<0.0001							P value summary	****						P value summary	****
		P value summary	****							Significantly different (P < 0.05)?	Yes						Significantly different (P < 0.05)?	Yes
		Significantly different (P < 0.05)?	Yes
										Data analyzed							Data analyzed
		Data analyzed								Sample size, column A	4						Sample size, column A	4
		Sample size, column A	4							Sample size, column B	4						Sample size, column B	4
		Sample size, column B	4
											ctrl	LPS						ctrl	LPS
			ctrl	LPS						Number of values	4	4					Number of values	4	4
		Number of values	4	4
										Minimum	0.003811	1.187					Minimum	0.002257	0.07985
		Minimum	0.05565	7.697						25% Percentile	0.003812	1.209					25% Percentile	0.002416	0.08499
		25% Percentile	0.0558	8.695						Median	0.005326	1.473					Median	0.003188	0.1078
		Median	0.05831	12.11						75% Percentile	0.007961	1.891					75% Percentile	0.003658	0.1353
		75% Percentile	0.07149	14.53						Maximum	0.008335	1.964					Maximum	0.003717	0.1419
		Maximum	0.0752	15.19						Range	0.004524	0.7765					Range	0.00146	0.06209
		Range	0.01955	7.498
										Mean	0.0057	1.524					Mean	0.003088	0.1094
		Mean	0.06187	11.78						Std. Deviation	0.002263	0.3607					Std. Deviation	0.000653	0.02613
		Std. Deviation	0.009131	3.103						Std. Error of Mean	0.001131	0.1803					Std. Error of Mean	0.0003265	0.01306
		Std. Error of Mean	0.004566	1.552
										Lower 95% CI of mean	0.002099	0.9502					Lower 95% CI of mean	0.002048	0.0678
		Lower 95% CI of mean	0.04734	6.838						Upper 95% CI of mean	0.0093	2.098					Upper 95% CI of mean	0.004127	0.1509
		Upper 95% CI of mean	0.0764	16.71
