# Supplementary material for: Glucose starvation mimetic aldometanib removes immune barriers permitting mice with hepatocellular carcinoma to live to normal ages
Source: Cell Res. 2025 Nov 25;35(12):934–53. doi: 10.1038/s41422-025-01195-4 (PMC12690099; doi:10.1038/s41422-025-01195-4)
Supplement: Supplementary file 20 — Source Data [file 41422_2025_1195_MOESM20_ESM.zip › Source Data/Source Data Fig. S15.xlsx]

## Sheet: Fig. S15b
	Veh	Aldo	CR
	1.89	0.849	1.706		Table Analyzed	tumor weight of veh aldo and CR						Number of families	1
	0.522	0.136	0.446		Data sets analyzed	A-C						Number of comparisons per family	3
	0.743	0.44	1.898									Alpha	0.05
	0.282	0.623	0.697		ANOVA summary
	1.972	0.029	0.106		F	5.831						Tukey's multiple comparisons test	Mean Diff.	95.00% CI of diff.	Below threshold?	Summary	Adjusted P Value
	0.344	0.876	0.247		P value	0.0079						Veh vs. Aldo	0.9464	0.2552 to 1.638	Yes	**	0.0059	A-B
	2.024	0.112	0.45		P value summary	**						Veh vs. CR	0.5331	-0.1242 to 1.190	No	ns	0.1289	A-C
	1.974	0.03	1.406		Significant diff. among means (P < 0.05)?	Yes						Aldo vs. CR	-0.4133	-1.089 to 0.2628	No	ns	0.2996	B-C
	1.993	0.039	0.578		R squared	0.3016
	1.202		0.294									Test details	Mean 1	Mean 2	Mean Diff.	SE of diff.	n1	n2	q	DF
			0.549		Brown-Forsythe test							Veh vs. Aldo	1.295	0.3482	0.9464	0.2788	10	9	4.801	27
					F (DFn, DFd)	2.439 (2, 27)						Veh vs. CR	1.295	0.7615	0.5331	0.2651	10	11	2.844	27
					P value	0.1063						Aldo vs. CR	0.3482	0.7615	-0.4133	0.2727	9	11	2.144	27
					P value summary	ns
					Are SDs significantly different (P < 0.05)?	No
					Bartlett's test
					Bartlett's statistic (corrected)	4.094
					P value	0.1291
					P value summary	ns
					Are SDs significantly different (P < 0.05)?	No
					ANOVA table	SS	DF	MS	F (DFn, DFd)	P value
					Treatment (between columns)	4.293	2	2.146	F (2, 27) = 5.831	P=0.0079
					Residual (within columns)	9.938	27	0.3681
					Total	14.23	29
					Normality of Residuals
					Test name	Statistics	P value	Passed normality test (alpha=0.05)?	P value summary
					D'Agostino-Pearson omnibus (K2)	2.923	0.2319	Yes	ns
					Anderson-Darling (A2*)	0.7498	0.0453	No	*
					Shapiro-Wilk (W)	0.9455	0.1282	Yes	ns
					Kolmogorov-Smirnov (distance)	0.1564	0.0591	Yes	ns
					Data summary
					Number of treatments (columns)	3
					Number of values (total)	30

## Sheet: Fig. S15c
	Veh	Aldo	CR
	3.146	1.612	2.618		Table Analyzed	liver weight of veh aldo and CR
	1.678	0.9	1.178					Number of families	1
	2.021	1.344	2.836		Brown-Forsythe ANOVA test			Number of comparisons per family	3
	1.44	1.179	1.619		F* (DFn, DFd)	11.66 (2.000, 21.03)		Alpha	0.05
	3.008	1.041	0.927		P value	0.0004
	1.443	1.588	1.121		P value summary	***		Dunnett's T3 multiple comparisons test	Mean Diff.	95.00% CI of diff.	Below threshold?	Summary	Adjusted P Value
	3.111	0.982	1.509		Significant diff. among means (P < 0.05)?	Yes		Veh vs. Aldo	1.233	0.5523 to 1.913	Yes	***	0.0009	A-B
	3.049	1.176	1.879					Veh vs. CR	0.7911	0.02011 to 1.562	Yes	*	0.0434	A-C
	3.004	0.843	1.635		Welch's ANOVA test			Aldo vs. CR	-0.4416	-0.9941 to 0.1108	No	ns	0.1367	B-C
	2.277		1.131		W (DFn, DFd)	12.71 (2.000, 16.17)
			1.44		P value	0.0005		Test details	Mean 1	Mean 2	Mean Diff.	SE of diff.	n1	n2	t	DF
					P value summary	***		Veh vs. Aldo	2.418	1.185	1.233	0.2477	10	9	4.978	11.88
					Significant diff. among means (P < 0.05)?	Yes		Veh vs. CR	2.418	1.627	0.7911	0.2944	10	11	2.687	17.74
								Aldo vs. CR	1.185	1.627	-0.4416	0.207	9	11	2.134	14.59
					Data summary
					Number of treatments (columns)	3
					Number of values (total)	30

## Sheet: Fig. S15d
	Veh	Aldo	CR
	60.08	52.67	65.16		Table Analyzed	tumor / liver weight of veh aldo and CR						Number of families	1
	31.11	15.11	37.86		Data sets analyzed	A-C						Number of comparisons per family	3
	36.76	32.74	66.93									Alpha	0.05
	19.58	52.84	43.05		ANOVA summary
	65.56	2.79	11.43		F	3.06						Tukey's multiple comparisons test	Mean Diff.	95.00% CI of diff.	Below threshold?	Summary	Adjusted P Value
	23.84	55.16	22.03		P value	0.0634						Veh vs. Aldo	23.04	-0.3937 to 46.48	No	ns	0.0547	A-B
	65.06	11.41	29.82		P value summary	ns						Veh vs. CR	7.624	-14.66 to 29.91	No	ns	0.6768	A-C
	64.74	2.55	74.83		Significant diff. among means (P < 0.05)?	No						Aldo vs. CR	-15.42	-38.34 to 7.508	No	ns	0.2359	B-C
	66.34	4.63	35.35		R squared	0.1848
	52.79		25.99									Test details	Mean 1	Mean 2	Mean Diff.	SE of diff.	n1	n2	q	DF
			38.13		Brown-Forsythe test							Veh vs. Aldo	48.59	25.54	23.04	9.452	10	9	3.448	27
					F (DFn, DFd)	0.2640 (2, 27)						Veh vs. CR	48.59	40.96	7.624	8.988	10	11	1.2	27
					P value	0.77						Aldo vs. CR	25.54	40.96	-15.42	9.246	9	11	2.358	27
					P value summary	ns
					Are SDs significantly different (P < 0.05)?	No
					Bartlett's test
					Bartlett's statistic (corrected)	0.3312
					P value	0.8474
					P value summary	ns
					Are SDs significantly different (P < 0.05)?	No
					ANOVA table	SS	DF	MS	F (DFn, DFd)	P value
					Treatment (between columns)	2590	2	1295	F (2, 27) = 3.060	P=0.0634
					Residual (within columns)	11426	27	423.2
					Total	14016	29
					Normality of Residuals
					Test name	Statistics	P value	Passed normality test (alpha=0.05)?	P value summary
					D'Agostino-Pearson omnibus (K2)	8.838	0.012	No	*
					Anderson-Darling (A2*)	0.6475	0.0824	Yes	ns
					Shapiro-Wilk (W)	0.9337	0.0617	Yes	ns
					Kolmogorov-Smirnov (distance)	0.1338	0.1	Yes	ns
					Data summary
					Number of treatments (columns)	3
					Number of values (total)	30

## Sheet: Fig. S15e
	Veh	Aldo	CR
	30.4	23.5	22.8		Table Analyzed	body weight of veh aldo and CR						Number of families	1
	26.2	23.6	21.4		Data sets analyzed	A-C						Number of comparisons per family	3
	28.6	22.6	23									Alpha	0.05
	27.6	22	21.8		ANOVA summary
	30.1	26.1	22.4		F	43.31						Tukey's multiple comparisons test	Mean Diff.	95.00% CI of diff.	Below threshold?	Summary	Adjusted P Value
	28.1	24.5	21.3		P value	<0.0001						Veh vs. Aldo	4.23	2.583 to 5.877	Yes	****	<0.0001	A-B
	28	22.8	22.8		P value summary	****						Veh vs. CR	5.721	4.155 to 7.287	Yes	****	<0.0001	A-C
	28.2	27.2	21.4		Significant diff. among means (P < 0.05)?	Yes						Aldo vs. CR	1.491	-0.1202 to 3.102	No	ns	0.0738	B-C
	29.1	22.8	23.9		R squared	0.7623
	25		23.7									Test details	Mean 1	Mean 2	Mean Diff.	SE of diff.	n1	n2	q	DF
			22		Brown-Forsythe test							Veh vs. Aldo	28.13	23.9	4.23	0.6642	10	9	9.006	27
					F (DFn, DFd)	0.7687 (2, 27)						Veh vs. CR	28.13	22.41	5.721	0.6317	10	11	12.81	27
					P value	0.4735						Aldo vs. CR	23.9	22.41	1.491	0.6498	9	11	3.245	27
					P value summary	ns
					Are SDs significantly different (P < 0.05)?	No
					Bartlett's test
					Bartlett's statistic (corrected)	3.871
					P value	0.1444
					P value summary	ns
					Are SDs significantly different (P < 0.05)?	No
					ANOVA table	SS	DF	MS	F (DFn, DFd)	P value
					Treatment (between columns)	181	2	90.51	F (2, 27) = 43.31	P<0.0001
					Residual (within columns)	56.43	27	2.09
					Total	237.4	29
					Normality of Residuals
					Test name	Statistics	P value	Passed normality test (alpha=0.05)?	P value summary
					D'Agostino-Pearson omnibus (K2)	0.7824	0.6763	Yes	ns
					Anderson-Darling (A2*)	0.2662	0.6661	Yes	ns
					Shapiro-Wilk (W)	0.9829	0.8956	Yes	ns
					Kolmogorov-Smirnov (distance)	0.1002	0.1	Yes	ns
					Data summary
					Number of treatments (columns)	3
					Number of values (total)	30

## Sheet: Fig. S15f
	Veh	Aldo	CR
	6.22	3.61	7.48		Table Analyzed	tumor / body weight of veh aldo and CR						Number of families	1
	1.99	0.58	2.08		Data sets analyzed	A-C						Number of comparisons per family	3
	2.6	1.95	8.25									Alpha	0.05
	1.02	2.83	3.2		ANOVA summary
	6.55	0.11	0.47		F	3.996						Tukey's multiple comparisons test	Mean Diff.	95.00% CI of diff.	Below threshold?	Summary	Adjusted P Value
	1.22	3.58	1.16		P value	0.0302						Veh vs. Aldo	3.057	0.3576 to 5.756	Yes	*	0.0241	A-B
	7.23	0.49	1.97		P value summary	*						Veh vs. CR	1.154	-1.412 to 3.721	No	ns	0.5132	A-C
	7	0.11	6.57		Significant diff. among means (P < 0.05)?	Yes						Aldo vs. CR	-1.902	-4.543 to 0.7381	No	ns	0.1932	B-C
	6.85	0.17	2.42		R squared	0.2284
	4.81		1.24									Test details	Mean 1	Mean 2	Mean Diff.	SE of diff.	n1	n2	q	DF
			2.5		Brown-Forsythe test							Veh vs. Aldo	4.549	1.492	3.057	1.089	10	9	3.971	27
					F (DFn, DFd)	0.8621 (2, 27)						Veh vs. CR	4.549	3.395	1.154	1.035	10	11	1.577	27
					P value	0.4336						Aldo vs. CR	1.492	3.395	-1.902	1.065	9	11	2.526	27
					P value summary	ns
					Are SDs significantly different (P < 0.05)?	No
					Bartlett's test
					Bartlett's statistic (corrected)	2.856
					P value	0.2398
					P value summary	ns
					Are SDs significantly different (P < 0.05)?	No
					ANOVA table	SS	DF	MS	F (DFn, DFd)	P value
					Treatment (between columns)	44.86	2	22.43	F (2, 27) = 3.996	P=0.0302
					Residual (within columns)	151.6	27	5.614
					Total	196.4	29
					Normality of Residuals
					Test name	Statistics	P value	Passed normality test (alpha=0.05)?	P value summary
					D'Agostino-Pearson omnibus (K2)	2.648	0.2661	Yes	ns
					Anderson-Darling (A2*)	0.6689	0.0727	Yes	ns
					Shapiro-Wilk (W)	0.947	0.1407	Yes	ns
					Kolmogorov-Smirnov (distance)	0.1855	0.0099	No	**
					Data summary
					Number of treatments (columns)	3
					Number of values (total)	30

## Sheet: Fig. S15g
	Veh	Aldo	CR
	10.35	6.86	11.48		Table Analyzed	liver / body weight of veh aldo and CR						Number of families	1
	6.4	3.81	5.5		Data sets analyzed	A-C						Number of comparisons per family	3
	7.07	5.95	12.33									Alpha	0.05
	5.22	5.36	7.43		ANOVA summary
	9.99	3.99	4.14		F	6.32						Tukey's multiple comparisons test	Mean Diff.	95.00% CI of diff.	Below threshold?	Summary	Adjusted P Value
	5.14	6.48	5.26		P value	0.0056						Veh vs. Aldo	3.576	1.061 to 6.092	Yes	**	0.0042	A-B
	11.11	4.31	6.62		P value summary	**						Veh vs. CR	1.307	-1.086 to 3.699	No	ns	0.3786	A-C
	10.81	4.32	8.78		Significant diff. among means (P < 0.05)?	Yes						Aldo vs. CR	-2.27	-4.731 to 0.1910	No	ns	0.0749	B-C
	10.32	3.7	6.84		R squared	0.3189
	9.11		4.77									Test details	Mean 1	Mean 2	Mean Diff.	SE of diff.	n1	n2	q	DF
			6.55		Brown-Forsythe test							Veh vs. Aldo	8.552	4.976	3.576	1.015	10	9	4.985	27
					F (DFn, DFd)	1.176 (2, 27)						Veh vs. CR	8.552	7.245	1.307	0.9649	10	11	1.915	27
					P value	0.3239						Aldo vs. CR	4.976	7.245	-2.27	0.9925	9	11	3.234	27
					P value summary	ns
					Are SDs significantly different (P < 0.05)?	No
					Bartlett's test
					Bartlett's statistic (corrected)	4.601
					P value	0.1002
					P value summary	ns
					Are SDs significantly different (P < 0.05)?	No
					ANOVA table	SS	DF	MS	F (DFn, DFd)	P value
					Treatment (between columns)	61.64	2	30.82	F (2, 27) = 6.320	P=0.0056
					Residual (within columns)	131.7	27	4.876
					Total	193.3	29
					Normality of Residuals
					Test name	Statistics	P value	Passed normality test (alpha=0.05)?	P value summary
					D'Agostino-Pearson omnibus (K2)	1.063	0.5876	Yes	ns
					Anderson-Darling (A2*)	0.2826	0.6112	Yes	ns
					Shapiro-Wilk (W)	0.9692	0.5176	Yes	ns
					Kolmogorov-Smirnov (distance)	0.1154	0.1	Yes	ns
					Data summary
					Number of treatments (columns)	3
					Number of values (total)	30

## Sheet: Fig. S15h
		positive area of CD8a of veh ALDO CR （%）
		veh	aldo	CR
		0.346	10.332	4.181
		0.294	7.396	3.11
		1.135	6.614	3.436
		1.039	4.846	3.363
		0.896	4.566	2.529
		1.253	5.374	3.312
		Table Analyzed	positive area of CD8a of veh ALDO CR （%）
		Brown-Forsythe ANOVA test
		F* (DFn, DFd)	28.74 (2.000, 5.993)
		P value	0.0008
		P value summary	***
		Significant diff. among means (P < 0.05)?	Yes
		Welch's ANOVA test
		W (DFn, DFd)	51.61 (2.000, 8.828)
		P value	<0.0001
		P value summary	****
		Significant diff. among means (P < 0.05)?	Yes
		Data summary
		Number of treatments (columns)	3
		Number of values (total)	18
		Number of families	1
		Number of comparisons per family	3
		Alpha	0.05
		Dunnett's T3 multiple comparisons test	Mean Diff.	95.00% CI of diff.	Below threshold?	Summary	Adjusted P Value
		veh vs. aldo	-5.694	-8.740 to -2.649	Yes	**	0.0038	A-B
		veh vs. CR	-2.495	-3.288 to -1.701	Yes	****	<0.0001	A-C
		aldo vs. CR	3.2	0.3045 to 6.094	Yes	*	0.0333	B-C
		Test details	Mean 1	Mean 2	Mean Diff.	SE of diff.	n1	n2	t	DF
		veh vs. aldo	0.8272	6.521	-5.694	0.896	6	6	6.355	5.362
		veh vs. CR	0.8272	3.322	-2.495	0.275	6	6	9.073	9.376
		aldo vs. CR	6.521	3.322	3.2	0.9068	6	6	3.528	5.611

## Sheet: Fig. S15i
		invasion cell number
		vehicle	aldometanib
		2299	1586
		1120	1250
		1850	1259
		Table Analyzed	invasion cell number					vehicle	aldometanib
							Number of values	3	3
		Column B	aldometanib
		vs.	vs.				Minimum	1120	1250
		Column A	vehicle				25% Percentile	1120	1250
							Median	1850	1259
		Unpaired t test					75% Percentile	2299	1586
		P value	0.3392				Maximum	2299	1586
		P value summary	ns
		Significantly different (P < 0.05)?	No				Mean	1756	1365
		One- or two-tailed P value?	Two-tailed				Std. Deviation	595.1	191.4
		t, df	t=1.084, df=4				Std. Error of Mean	343.6	110.5
		How big is the difference?					Lower 95% CI	278.1	889.4
		Mean of column A	1756				Upper 95% CI	3235	1841
		Mean of column B	1365
		Difference between means (B - A) ± SEM	-391.3 ± 360.9
		95% confidence interval	-1393 to 610.7
		R squared (eta squared)	0.2272
		F test to compare variances
		F, DFn, Dfd	9.661, 2, 2
		P value	0.1876
		P value summary	ns
		Significantly different (P < 0.05)?	No
		Normality of Residuals
		Test name	Statistics	P value	Passed normality test (alpha=0.05)?	P value summary
		Anderson-Darling (A2*)	N too small
		D'Agostino-Pearson omnibus (K2)	N too small
		Shapiro-Wilk (W)	0.9686	0.8826	Yes	ns
		Kolmogorov-Smirnov (distance)	0.2189	>0.1000	Yes	ns
		Data analyzed
		Sample size, column A	3
		Sample size, column B	3

## Sheet: Fig. S15j
		0	10	20	50	100	200
		20.7422	21.1029	22.6412	20.9834	20.9181	15.248
		18.9365	23.2995	21.9851	18.2822	15.6936	16.7856						Number of families	1
		20.8833	21.8745	18.0453	17.3954	20.149	18.2446						Number of comparisons per family	15
		17.6965	21.1306	17.9473	12.864	20.0882	17.0366						Alpha	0.05
		20.2759	20.6101	18.5162	14.838	17.4086	13.9741
													Tukey's multiple comparisons test	Mean Diff.	95.00% CI of diff.	Below threshold?	Summary	Adjusted P Value
													0 vs. 10	-1.897	-5.944 to 2.151	No	ns	0.698	A-B
	Table Analyzed	24h wound closure（%）											0 vs. 20	-0.1201	-4.167 to 3.927	No	ns	>0.9999	A-C
	Data sets analyzed	A-F											0 vs. 50	2.834	-1.213 to 6.881	No	ns	0.2897	A-D
													0 vs. 100	0.8554	-3.192 to 4.903	No	ns	0.9854	A-E
	ANOVA summary												0 vs. 200	3.449	-0.5981 to 7.496	No	ns	0.1271	A-F
	F	4.646											10 vs. 20	1.777	-2.271 to 5.824	No	ns	0.7509	B-C
	P value	0.0042											10 vs. 50	4.731	0.6838 to 8.778	Yes	*	0.0155	B-D
	P value summary	**											10 vs. 100	2.752	-1.295 to 6.799	No	ns	0.3193	B-E
	Significant diff. among means (P < 0.05)?	Yes											10 vs. 200	5.346	1.299 to 9.393	Yes	**	0.0051	B-F
	R squared	0.4918											20 vs. 50	2.954	-1.093 to 7.002	No	ns	0.2499	C-D
													20 vs. 100	0.9755	-3.072 to 5.023	No	ns	0.9739	C-E
	Brown-Forsythe test												20 vs. 200	3.569	-0.4780 to 7.616	No	ns	0.1063	C-F
	F (DFn, DFd)	0.7232 (5, 24)											50 vs. 100	-1.979	-6.026 to 2.068	No	ns	0.6603	D-E
	P value	0.6126											50 vs. 200	0.6148	-3.432 to 4.662	No	ns	0.9968	D-F
	P value summary	ns											100 vs. 200	2.594	-1.453 to 6.641	No	ns	0.3811	E-F
	Are SDs significantly different (P < 0.05)?	No
													Test details	Mean 1	Mean 2	Mean Diff.	SE of diff.	n1	n2	q	DF
	Bartlett's test												0 vs. 10	19.71	21.6	-1.897	1.309	5	5	2.049	24
	Bartlett's statistic (corrected)	5.34											0 vs. 20	19.71	19.83	-0.1201	1.309	5	5	0.1298	24
	P value	0.3759											0 vs. 50	19.71	16.87	2.834	1.309	5	5	3.062	24
	P value summary	ns											0 vs. 100	19.71	18.85	0.8554	1.309	5	5	0.9242	24
	Are SDs significantly different (P < 0.05)?	No											0 vs. 200	19.71	16.26	3.449	1.309	5	5	3.726	24
													10 vs. 20	21.6	19.83	1.777	1.309	5	5	1.919	24
	ANOVA table	SS	DF	MS	F (DFn, DFd)	P value							10 vs. 50	21.6	16.87	4.731	1.309	5	5	5.111	24
	Treatment (between columns)	99.5	5	19.9	F (5, 24) = 4.646	P=0.0042							10 vs. 100	21.6	18.85	2.752	1.309	5	5	2.973	24
	Residual (within columns)	102.8	24	4.283									10 vs. 200	21.6	16.26	5.346	1.309	5	5	5.776	24
	Total	202.3	29										20 vs. 50	19.83	16.87	2.954	1.309	5	5	3.192	24
													20 vs. 100	19.83	18.85	0.9755	1.309	5	5	1.054	24
	Normality of Residuals												20 vs. 200	19.83	16.26	3.569	1.309	5	5	3.856	24
	Test name	Statistics	P value	Passed normality test (alpha=0.05)?	P value summary								50 vs. 100	16.87	18.85	-1.979	1.309	5	5	2.138	24
	D'Agostino-Pearson omnibus (K2)	0.1318	0.9362	Yes	ns								50 vs. 200	16.87	16.26	0.6148	1.309	5	5	0.6642	24
	Anderson-Darling (A2*)	0.2575	0.696	Yes	ns								100 vs. 200	18.85	16.26	2.594	1.309	5	5	2.802	24
	Shapiro-Wilk (W)	0.9846	0.9308	Yes	ns
	Kolmogorov-Smirnov (distance)	0.1094	0.1	Yes	ns
	Data summary
	Number of treatments (columns)	6
	Number of values (total)	30

## Sheet: Fig. S15k
		vehicle	aldometanib								% of lung metastasis
		5	0									no metastasis	metastasis
		3	3								vehicle	42.86	57.14
		0	5								aldometanib	57.14	42.86
		1	0
		0	0
		0	0
		4	3
		Table Analyzed	lung metastasis of hepa1-6					vehicle	aldometanib
							Number of values	7	7
		Column B	aldometanib
		vs.	vs.				Minimum	0	0
		Column A	vehicle				25% Percentile	0	0
							Median	1	0
		Unpaired t test					75% Percentile	4	3
		P value	0.8028				Maximum	5	5
		P value summary	ns
		Significantly different (P < 0.05)?	No				Mean	1.857	1.571
		One- or two-tailed P value?	Two-tailed				Std. Deviation	2.116	2.07
		t, df	t=0.2554, df=12				Std. Error of Mean	0.7997	0.7825
		How big is the difference?					Lower 95% CI	-0.09955	-0.3432
		Mean of column A	1.857				Upper 95% CI	3.814	3.486
		Mean of column B	1.571
		Difference between means (B - A) ± SEM	-0.2857 ± 1.119
		95% confidence interval	-2.723 to 2.152
		R squared (eta squared)	0.005405
		F test to compare variances
		F, DFn, Dfd	1.044, 6, 6
		P value	0.9593
		P value summary	ns
		Significantly different (P < 0.05)?	No
		Normality of Residuals
		Test name	Statistics	P value	Passed normality test (alpha=0.05)?	P value summary
		Anderson-Darling (A2*)	1.114	0.0043	No	**
		D'Agostino-Pearson omnibus (K2)	3.74	0.1541	Yes	ns
		Shapiro-Wilk (W)	0.8151	0.0077	No	**
		Kolmogorov-Smirnov (distance)	0.2827	0.0034	No	**
		Data analyzed
		Sample size, column A	7
		Sample size, column B	7

[truncated: 7 more sheets: Fig. S15l, Fig. S15m, Fig. S15n, Fig. S15o, Fig. S15p, Fig. S15q, Fig. S15r]
