# Supplementary material for: Glucose starvation mimetic aldometanib removes immune barriers permitting mice with hepatocellular carcinoma to live to normal ages
Source: Cell Res. 2025 Nov 25;35(12):934–53. doi: 10.1038/s41422-025-01195-4 (PMC12690099; doi:10.1038/s41422-025-01195-4)
Supplement: Supplementary file 20 — Source Data [file 41422_2025_1195_MOESM20_ESM.zip › Source Data/Source Data Fig. S2.xlsx]

## Sheet: Fig. S2c
	vehicle	12w	24w	35w		Table Analyzed	largest tumor diameters of vehicle 12 24 35w						Number of families	1
	10.14	1.26	4.91	3.04		Data sets analyzed	A-D						Number of comparisons per family	3
	13.5	2.66	3.04	3.84									Alpha	0.05
	13.29	3.17	5.52	7.01		ANOVA summary
	11.73	2.41	2.55	8.61		F	54.31						Dunnett's multiple comparisons test	Mean Diff.	95.00% CI of diff.	Below threshold?	Summary	Adjusted P Value	A-?
	10.27	1.95	7.15	4.12		P value	<0.0001						vehicle vs. 12w	8.996	7.210 to 10.78	Yes	****	<0.0001	B	12w
	13.33	1.33	6.83	2.93		P value summary	****						vehicle vs. 24w	7.175	5.356 to 8.993	Yes	****	<0.0001	C	24w
	9.97	2.89	3.51	4.06		Significant diff. among means (P < 0.05)?	Yes						vehicle vs. 35w	7.357	5.598 to 9.115	Yes	****	<0.0001	D	35w
	9.51	2.64	3.92	1.52		R squared	0.8029
		0.5	2.24	3.5									Test details	Mean 1	Mean 2	Mean Diff.	SE of diff.	n1	n2	q	DF
		2.58	2.23	3.73		Brown-Forsythe test							vehicle vs. 12w	11.47	2.472	8.996	0.7389	8	12	12.17	40
		4.14	5.32	3.12		F (DFn, DFd)	1.042 (3, 40)						vehicle vs. 24w	11.47	4.293	7.175	0.7522	8	11	9.538	40
		4.13		4.47		P value	0.3843						vehicle vs. 35w	11.47	4.111	7.357	0.7275	8	13	10.11	40
				3.49		P value summary	ns
						Are SDs significantly different (P < 0.05)?	No
						Bartlett's test
						Bartlett's statistic (corrected)	3.076
						P value	0.3801
						P value summary	ns
						Are SDs significantly different (P < 0.05)?	No
						ANOVA table	SS	DF	MS	F (DFn, DFd)	P value
						Treatment (between columns)	427	3	142.3	F (3, 40) = 54.31	P<0.0001
						Residual (within columns)	104.8	40	2.621
						Total	531.9	43
						Normality of Residuals
						Test name	Statistics	P value	Passed normality test (alpha=0.05)?	P value summary
						D'Agostino-Pearson omnibus (K2)	4.617	0.0994	Yes	ns
						Anderson-Darling (A2*)	0.5681	0.1328	Yes	ns
						Shapiro-Wilk (W)	0.9568	0.0988	Yes	ns
						Kolmogorov-Smirnov (distance)	0.09892	0.1	Yes	ns
						Data summary
						Number of treatments (columns)	4
						Number of values (total)	44

## Sheet: Fig. S2d
	vehicle	12w	24w	35w		Table Analyzed	liver weight of vehicle 12 24 35w		Number of families	1
	3.324	1.272	1.259	1.832					Number of comparisons per family	3
	4.17	0.961	1.218	0.977		Kruskal-Wallis test			Alpha	0.05
	5.484	1.252	1.669	1.764		P value	0.0004
	3.042	1.834	1.444	2.267		Exact or approximate P value?	Approximate		Dunn's multiple comparisons test	Mean rank diff.	Significant?	Summary	Adjusted P Value	A-?
	3.105	1.08	1.825	1.841		P value summary	***		vehicle vs. 12w	23.63	Yes	***	0.0002	B	12w
	2.958	1.539	3.11	1.755		Do the medians vary signif. (P < 0.05)?	Yes		vehicle vs. 24w	18.26	Yes	**	0.0066	C	24w
	3.068	1.295	1.392	1.722		Number of groups	4		vehicle vs. 35w	20.7	Yes	**	0.001	D	35w
	1.986	1.301	1.627	1.357		Kruskal-Wallis statistic	18.39
		1.334	1.669	0.891					Test details	Mean rank 1	Mean rank 2	Mean rank diff.	n1	n2	Z
		1.468	1.624	1.141		Data summary			vehicle vs. 12w	39.63	16	23.63	8	12	4.03
		2.155	1.687	1.523		Number of treatments (columns)	4		vehicle vs. 24w	39.63	21.36	18.26	8	11	3.06
		1.735		1.186		Number of values (total)	44		vehicle vs. 35w	39.63	18.92	20.7	8	13	3.587
				1.386

## Sheet: Fig. S2e
	vehicle	12w	24w	35w		Table Analyzed	body weight of vehicle 12 24 35w						Number of families	1
	48.7	25.8	31.4	42.9		Data sets analyzed	A-D						Number of comparisons per family	3
	39.4	25.8	32.7	25.4									Alpha	0.05
	36.7	29.2	30.2	38		ANOVA summary
	39.4	46.8	34.4	35.4		F	2.074						Dunnett's multiple comparisons test	Mean Diff.	95.00% CI of diff.	Below threshold?	Summary	Adjusted P Value	A-?
	38.9	26.7	32	37.3		P value	0.119						vehicle vs. 12w	6.358	-0.5428 to 13.26	No	ns	0.076	B	12w
	32.6	35.3	48	35.2		P value summary	ns						vehicle vs. 24w	5.657	-1.369 to 12.68	No	ns	0.1352	C	24w
	48.1	26.3	27.7	34.5		Significant diff. among means (P < 0.05)?	No						vehicle vs. 35w	6.129	-0.6652 to 12.92	No	ns	0.084	D	35w
	33.6	29.6	31.2	36.8		R squared	0.1346
		31.8	39.3	25.8									Test details	Mean 1	Mean 2	Mean Diff.	SE of diff.	n1	n2	q	DF
		37.6	31.1	27		Brown-Forsythe test							vehicle vs. 12w	39.68	33.32	6.358	2.855	8	12	2.227	40
		45.4	36.2	39.2		F (DFn, DFd)	0.7155 (3, 40)						vehicle vs. 24w	39.68	34.02	5.657	2.906	8	11	1.946	40
		39.5		29.6		P value	0.5485						vehicle vs. 35w	39.68	33.55	6.129	2.811	8	13	2.181	40
				29		P value summary	ns
						Are SDs significantly different (P < 0.05)?	No
						Bartlett's test
						Bartlett's statistic (corrected)	1.371
						P value	0.7124
						P value summary	ns
						Are SDs significantly different (P < 0.05)?	No
						ANOVA table	SS	DF	MS	F (DFn, DFd)	P value
						Treatment (between columns)	243.4	3	81.13	F (3, 40) = 2.074	P=0.1190
						Residual (within columns)	1565	40	39.12
						Total	1808	43
						Normality of Residuals
						Test name	Statistics	P value	Passed normality test (alpha=0.05)?	P value summary
						D'Agostino-Pearson omnibus (K2)	3.44	0.179	Yes	ns
						Anderson-Darling (A2*)	0.6727	0.0737	Yes	ns
						Shapiro-Wilk (W)	0.94	0.0236	No	*
						Kolmogorov-Smirnov (distance)	0.09968	0.1	Yes	ns
						Data summary
						Number of treatments (columns)	4
						Number of values (total)	44

## Sheet: Fig. S2f
	vehicle	12w	24w	35w		Table Analyzed	liver/body weight of vehicle 12 24 35w		Number of families	1
	6.8	4.9	4	4.3					Number of comparisons per family	3
	10.6	3.7	3.7	3.8		Kruskal-Wallis test			Alpha	0.05
	14.9	4.3	5.5	4.6		P value	0.0001
	7.7	3.9	4.2	6.4		Exact or approximate P value?	Approximate		Dunn's multiple comparisons test	Mean rank diff.	Significant?	Summary	Adjusted P Value	A-?
	8	4	5.7	4.9		P value summary	***		vehicle vs. 12w	24.35	Yes	****	<0.0001	B	12w
	9.1	4.4	6.5	5		Do the medians vary signif. (P < 0.05)?	Yes		vehicle vs. 24w	16.47	Yes	*	0.0172	C	24w
	6.4	4.9	5	5		Number of groups	4		vehicle vs. 35w	23.02	Yes	***	0.0002	D	35w
	5.9	4.4	5.2	3.7		Kruskal-Wallis statistic	20.79
		4.2	4.2	3.5					Test details	Mean rank 1	Mean rank 2	Mean rank diff.	n1	n2	Z
		3.9	5.2	4.2		Data summary			vehicle vs. 12w	40.06	15.71	24.35	8	12	4.159
		4.7	4.7	3.9		Number of treatments (columns)	4		vehicle vs. 24w	40.06	23.59	16.47	8	11	2.763
		4.4		4		Number of values (total)	44		vehicle vs. 35w	40.06	17.04	23.02	8	13	3.994
				4.8

## Sheet: Fig. S2g
	veh	12w	24w	35w		Table Analyzed	ALT of vehicle 12 24 35w						Number of families	1
	42.9	15.8	48.1	80.4		Data sets analyzed	A-D						Number of comparisons per family	3
	87.9	14	46.8	24.5									Alpha	0.05
	56.7	18	34.4	30.7		ANOVA summary
	62.1	16.6	64.8	50.6		F	14.15						Dunnett's multiple comparisons test	Mean Diff.	95.00% CI of diff.	Below threshold?	Summary	Adjusted P Value	A-?
	50.6	22.7	25.6	26.2		P value	<0.0001						veh vs. 12w	41.73	25.68 to 57.78	Yes	****	<0.0001	B	12w
	42.6	22.5	26.6	33.1		P value summary	****						veh vs. 24w	29.14	12.81 to 45.48	Yes	***	0.0003	C	24w
	79.4	25.5	22	26.4		Significant diff. among means (P < 0.05)?	Yes						veh vs. 35w	19.08	3.282 to 34.88	Yes	*	0.0149	D	35w
	56.1	31.8	11.9	57.6		R squared	0.5149
		3.5	14.1	42.6									Test details	Mean 1	Mean 2	Mean Diff.	SE of diff.	n1	n2	q	DF
		12	22.5	26.8		Brown-Forsythe test							veh vs. 12w	59.79	18.06	41.73	6.638	8	12	6.286	40
		20.6	20.3	33.1		F (DFn, DFd)	1.093 (3, 40)						veh vs. 24w	59.79	30.65	29.14	6.758	8	11	4.312	40
		13.7		57.9		P value	0.3633						veh vs. 35w	59.79	40.71	19.08	6.535	8	13	2.92	40
				39.3		P value summary	ns
						Are SDs significantly different (P < 0.05)?	No
						Bartlett's test
						Bartlett's statistic (corrected)	7.638
						P value	0.0541
						P value summary	ns
						Are SDs significantly different (P < 0.05)?	No
						ANOVA table	SS	DF	MS	F (DFn, DFd)	P value
						Treatment (between columns)	8981	3	2994	F (3, 40) = 14.15	P<0.0001
						Residual (within columns)	8460	40	211.5
						Total	17441	43
						Normality of Residuals
						Test name	Statistics	P value	Passed normality test (alpha=0.05)?	P value summary
						D'Agostino-Pearson omnibus (K2)	8.052	0.0178	No	*
						Anderson-Darling (A2*)	1.014	0.0102	No	*
						Shapiro-Wilk (W)	0.9205	0.0049	No	**
						Kolmogorov-Smirnov (distance)	0.1309	0.0564	Yes	ns
						Data summary
						Number of treatments (columns)	4
						Number of values (total)	44
	veh	12w	24w	35w		Table Analyzed	AST of vehicle 12 24 35w						Number of families	1
	21.1	12.8	30.1	24.5		Data sets analyzed	A-D						Number of comparisons per family	3
	30.1	12.5	14.6	15.4									Alpha	0.05
	43	20.5	23.1	14.6		ANOVA summary
	22.2	16.4	28.2	23.6		F	7.206						Dunnett's multiple comparisons test	Mean Diff.	95.00% CI of diff.	Below threshold?	Summary	Adjusted P Value	A-?
	28.4	23.1	13.6	16		P value	0.0006						veh vs. 12w	11.98	5.043 to 18.91	Yes	***	0.0004	B	12w
	44.6	23.1	10.1	14.1		P value summary	***						veh vs. 24w	11.49	4.436 to 18.55	Yes	***	0.0009	C	24w
	19.6	24.4	12.6	13.7		Significant diff. among means (P < 0.05)?	Yes						veh vs. 35w	10.62	3.797 to 17.45	Yes	**	0.0015	D	35w
	33.2	24.5	12.7	18.5		R squared	0.3509
		13.4	19.3	24.1									Test details	Mean 1	Mean 2	Mean Diff.	SE of diff.	n1	n2	q	DF
		16.7	23.8	19.8		Brown-Forsythe test							veh vs. 12w	30.28	18.3	11.98	2.868	8	12	4.176	40
		17.3	18.5	20.9		F (DFn, DFd)	2.430 (3, 40)						veh vs. 24w	30.28	18.78	11.49	2.919	8	11	3.937	40
		14.9		24.2		P value	0.0793						veh vs. 35w	30.28	19.65	10.62	2.823	8	13	3.762	40
				26.1		P value summary	ns
						Are SDs significantly different (P < 0.05)?	No
						Bartlett's test
						Bartlett's statistic (corrected)	6.987
						P value	0.0723
						P value summary	ns
						Are SDs significantly different (P < 0.05)?	No
						ANOVA table	SS	DF	MS	F (DFn, DFd)	P value
						Treatment (between columns)	853.4	3	284.5	F (3, 40) = 7.206	P=0.0006
						Residual (within columns)	1579	40	39.47
						Total	2432	43
						Normality of Residuals
						Test name	Statistics	P value	Passed normality test (alpha=0.05)?	P value summary
						D'Agostino-Pearson omnibus (K2)	1.746	0.4177	Yes	ns
						Anderson-Darling (A2*)	0.5248	0.1716	Yes	ns
						Shapiro-Wilk (W)	0.9655	0.209	Yes	ns
						Kolmogorov-Smirnov (distance)	0.099	0.1	Yes	ns
						Data summary
						Number of treatments (columns)	4
						Number of values (total)	44
