# Supplementary material for: Glucose starvation mimetic aldometanib removes immune barriers permitting mice with hepatocellular carcinoma to live to normal ages
Source: Cell Res. 2025 Nov 25;35(12):934–53. doi: 10.1038/s41422-025-01195-4 (PMC12690099; doi:10.1038/s41422-025-01195-4)
Supplement: Supplementary file 20 — Source Data [file 41422_2025_1195_MOESM20_ESM.zip › Source Data/Source Data Fig. S3.xlsx]

## Sheet: Fig. S3a
		DEN-HFD ipGTT (mmol/L)
		min	vehicle				aldometanib
		0	7.8	9.2	10	7.9	8	10.9	10.1	8
		15	17.6	25	23	25.1	13.8	15.5	23.3	14.8
		30	28	23.6	22.1	30.4	12.4	10.4	29.6	12.4
		60	24.5	19.3	20.9	31.5	10.9	7.8	24.6	10.8
		120	13	14.4	14.2	18.6	6.3	5.8	14.7	9.8
		Table Analyzed	DEN-HFD ipGTT											Compare each cell mean with the other cell mean in that row
		Two-way ANOVA	Ordinary											Number of families	1
		Alpha	0.05											Number of comparisons per family	5
														Alpha	0.05
		Source of Variation	% of total variation	P value	P value summary	Significant?
		Interaction	7.125	0.1959	ns	No								Šídák's multiple comparisons test	Mean Diff.	95.00% CI of diff.	Below threshold?	Summary	Adjusted P Value
		Row Factor	41.45	<0.0001	****	Yes
		Column Factor	18.36	0.0003	***	Yes								vehicle - aldometanib
														0	-0.525	-10.00 to 8.952	No	ns	>0.9999
		ANOVA table	SS	DF	MS	F (DFn, DFd)	P value							15	5.825	-3.652 to 15.30	No	ns	0.4171
		Interaction	154.5	4	38.62	F (4, 30) = 1.616	P=0.1959							30	9.825	0.3484 to 19.30	Yes	*	0.0393
		Row Factor	898.7	4	224.7	F (4, 30) = 9.402	P<0.0001							60	10.53	1.048 to 20.00	Yes	*	0.0238
		Column Factor	398.2	1	398.2	F (1, 30) = 16.66	P=0.0003							120	5.9	-3.577 to 15.38	No	ns	0.4035
		Residual	716.9	30	23.9
		Difference between column means												Test details	Mean 1	Mean 2	Mean Diff.	SE of diff.	N1	N2	t	DF
		Mean of vehicle	19.31
		Mean of aldometanib	13											vehicle - aldometanib
		Difference between means	6.31											0	8.725	9.25	-0.525	3.457	4	4	0.1519	30
		SE of difference	1.546											15	22.68	16.85	5.825	3.457	4	4	1.685	30
		95% CI of difference	3.153 to 9.467											30	26.03	16.2	9.825	3.457	4	4	2.842	30
														60	24.05	13.53	10.53	3.457	4	4	3.045	30
		Spearman's test for heteroscedasticity												120	15.05	9.15	5.9	3.457	4	4	1.707	30
		Rs of predicted Y vs. |residual|	0.3013
		P value (one tailed)	0.0294
		Passed (P > 0.05)?	No
		Normality of Residuals
		Test name	Statistics	P value	Passed normality test (alpha=0.05)?	P value summary
		D'Agostino-Pearson omnibus (K2)	13.72	0.001	No	**
		Anderson-Darling (A2*)	1.087	0.0066	No	**
		Shapiro-Wilk (W)	0.9027	0.0023	No	**
		Kolmogorov-Smirnov (distance)	0.1353	0.0631	Yes	ns
		Data summary
		Number of columns (Column Factor)	2
		Number of rows (Row Factor)	5
		Number of values	40

## Sheet: Fig. S3c
	Vehicle-liver	Aldometanib-liver	Vehicle-tumour	Aldometanib-tumour
	68	20	89	30		Table Analyzed	TAG of DEN-HFD liver-tumour						Compare column means (main column effect)
	107	25	57	71
	108	29	73	56		Two-way ANOVA	Ordinary						Number of families	1
	116	21	57	60		Alpha	0.05						Number of comparisons per family	6
	88	16	97	54									Alpha	0.05
	94	24	120	29		Source of Variation	% of total variation	P value	P value summary	Significant?
						Row Factor	2.422	0.8769	ns	No			Tukey's multiple comparisons test	Mean Diff.	95.00% CI of diff.	Below threshold?	Summary	Adjusted P Value
						Column Factor	76.57	<0.0001	****	Yes
													Vehicle-liver vs. Aldometanib-liver	74.33	42.57 to 106.1	Yes	****	<0.0001
						ANOVA table	SS (Type III)	DF	MS	F (DFn, DFd)	P value		Vehicle-liver vs. Vehicle-tumour	14.67	-17.10 to 46.43	No	ns	0.5587
						Row Factor	630.4	5	126.1	F (5, 15) = 0.3459	P=0.8769		Vehicle-liver vs. Aldometanib-tumour	46.83	15.07 to 78.60	Yes	**	0.0035
						Column Factor	19927	3	6642	F (3, 15) = 18.23	P<0.0001		Aldometanib-liver vs. Vehicle-tumour	-59.67	-91.43 to -27.90	Yes	***	0.0004
						Residual	5467	15	364.5				Aldometanib-liver vs. Aldometanib-tumour	-27.5	-59.27 to 4.267	No	ns	0.1014
													Vehicle-tumour vs. Aldometanib-tumour	32.17	0.3997 to 63.93	Yes	*	0.0467
						Spearman's test for heteroscedasticity
						Rs of predicted Y vs. |residual|	0.4397
						P value (one tailed)	0.0158						Test details	Mean 1	Mean 2	Mean Diff.	SE of diff.	N1	N2	q	DF
						Passed (P > 0.05)?	No
													Veh-liver vs. Aldometanib-liver	96.83	22.5	74.33	11.02	6	6	9.538	15
						Normality of Residuals							Veh-liver vs. Veh-tumour	96.83	82.17	14.67	11.02	6	6	1.882	15
						Test name	Statistics	P value	Passed normality test (alpha=0.05)?	P value summary			Veh-liver vs. Aldometanib-tumour	96.83	50	46.83	11.02	6	6	6.009	15
						D'Agostino-Pearson omnibus (K2)	0.000441	0.9998	Yes	ns			Aldometanib-liver vs. Veh-tumour	22.5	82.17	-59.67	11.02	6	6	7.656	15
						Anderson-Darling (A2*)	0.1852	0.8967	Yes	ns			Aldometanib-liver vs. Aldometanib-tumour	22.5	50	-27.5	11.02	6	6	3.528	15
						Shapiro-Wilk (W)	0.9776	0.8482	Yes	ns			Veh-tumour vs. Aldometanib-tumour	82.17	50	32.17	11.02	6	6	4.127	15
						Kolmogorov-Smirnov (distance)	0.07168	0.1	Yes	ns
						Data summary
						Number of columns (Column Factor)	4
						Number of rows (Row Factor)	6
						Number of values	24

## Sheet: Fig. S3d
	tissue weight/g
		iWAT-vehicle	iWAT-aldometanib	gWAT-vehicle	gWAT-aldometanib	mWAT-vehicle	mWAT-aldometanib	rWAT-vehicle	rWAT-aldometanib	BAT-vehicle	BAT-aldometanib
		1.8304	2.1458	1.7528	1.9134	0.6802	0.7117	0.6466	0.8304	0.1644	0.1299
		1.7418	1.8392	1.7874	2.1702	0.587	0.6277	0.583	0.8144	0.1433	0.1364
		2.2684	1.6936	1.9728	1.6018	0.6925	0.5507	0.8148	0.5538	0.1507	0.0851
		1.9708	2.0494	2.2294	1.6448	0.7725	0.6784	0.9796	0.7512	0.1107	0.0996
		1.8876	1.8516	1.7926	1.6152	0.5869	0.6158	0.8224	0.6648	0.1204	0.1143
		1.7656	1.665	1.4042	1.2428	0.4118	0.4047	0.6352	0.5946	0.0983	0.0965
	Table Analyzed	iWAT					Table Analyzed	gWAT					Table Analyzed	mWAT
	Column B	iWAT-aldometanib					Column B	gWAT-aldometanib					Column B	mWAT-aldometanib
	vs.	vs.					vs.	vs.					vs.	vs.
	Column A	iWAT-vehicle					Column A	gWAT-vehicle					Column A	mWAT-vehicle
	Unpaired t test						Unpaired t test						Unpaired t test
	P value	0.7483					P value	0.4781					P value	0.7344
	P value summary	ns					P value summary	ns					P value summary	ns
	Significantly different (P < 0.05)?	No					Significantly different (P < 0.05)?	No					Significantly different (P < 0.05)?	No
	One- or two-tailed P value?	Two-tailed					One- or two-tailed P value?	Two-tailed					One- or two-tailed P value?	Two-tailed
	t, df	t=0.3299, df=10					t, df	t=0.7369, df=10					t, df	t=0.3489, df=10
	How big is the difference?						How big is the difference?						How big is the difference?
	Mean of column A	1.911					Mean of column A	1.823					Mean of column A	0.6218
	Mean of column B	1.874					Mean of column B	1.698					Mean of column B	0.5982
	Difference between means (B - A) ± SEM	-0.03667 ± 0.1112					Difference between means (B - A) ± SEM	-0.1252 ± 0.1699					Difference between means (B - A) ± SEM	-0.02365 ± 0.06778
	95% confidence interval	-0.2843 to 0.2110					95% confidence interval	-0.5037 to 0.2533					95% confidence interval	-0.1747 to 0.1274
	R squared (eta squared)	0.01076					R squared (eta squared)	0.0515					R squared (eta squared)	0.01203
	F test to compare variances						F test to compare variances						F test to compare variances
	F, DFn, Dfd	1.030, 5, 5					F, DFn, Dfd	1.339, 5, 5					F, DFn, Dfd	1.290, 5, 5
	P value	0.9746					P value	0.7566					P value	0.7867
	P value summary	ns					P value summary	ns					P value summary	ns
	Significantly different (P < 0.05)?	No					Significantly different (P < 0.05)?	No					Significantly different (P < 0.05)?	No
	Normality of Residuals						Normality of Residuals						Normality of Residuals
	Test name	Statistics	P value	Passed normality test (alpha=0.05)?	P value summary		Test name	Statistics	P value	Passed normality test (alpha=0.05)?	P value summary		Test name	Statistics	P value	Passed normality test (alpha=0.05)?	P value summary
	Anderson-Darling (A2*)	0.4576	0.2168	Yes	ns		Anderson-Darling (A2*)	0.4549	0.2203	Yes	ns		Anderson-Darling (A2*)	0.4307	0.2549	Yes	ns
	D'Agostino-Pearson omnibus (K2)	1.828	0.4009	Yes	ns		D'Agostino-Pearson omnibus (K2)	0.0265	0.9868	Yes	ns		D'Agostino-Pearson omnibus (K2)	1.866	0.3933	Yes	ns
	Shapiro-Wilk (W)	0.9065	0.1923	Yes	ns		Shapiro-Wilk (W)	0.9282	0.361	Yes	ns		Shapiro-Wilk (W)	0.9156	0.2517	Yes	ns
	Kolmogorov-Smirnov (distance)	0.2154	>0.1000	Yes	ns		Kolmogorov-Smirnov (distance)	0.2101	>0.1000	Yes	ns		Kolmogorov-Smirnov (distance)	0.1691	>0.1000	Yes	ns
	Data analyzed						Data analyzed						Data analyzed
	Sample size, column A	6					Sample size, column A	6					Sample size, column A	6
	Sample size, column B	6					Sample size, column B	6					Sample size, column B	6
		iWAT-vehicle	iWAT-aldometanib					gWAT-vehicle	gWAT-aldometanib					mWAT-vehicle	mWAT-aldometanib
	Number of values	6	6				Number of values	6	6				Number of values	6	6
	Minimum	1.742	1.665				Minimum	1.404	1.243				Minimum	0.4118	0.4047
	25% Percentile	1.76	1.686				25% Percentile	1.666	1.512				25% Percentile	0.5431	0.5142
	Median	1.859	1.845				Median	1.79	1.63				Median	0.6336	0.6218
	75% Percentile	2.045	2.074				75% Percentile	2.037	1.978				75% Percentile	0.7125	0.6867
	Maximum	2.268	2.146				Maximum	2.229	2.17				Maximum	0.7725	0.7117
	Mean	1.911	1.874				Mean	1.823	1.698				Mean	0.6218	0.5982
	Std. Deviation	0.194	0.1911				Std. Deviation	0.2721	0.3148				Std. Deviation	0.1246	0.1097
	Std. Error of Mean	0.07919	0.07801				Std. Error of Mean	0.1111	0.1285				Std. Error of Mean	0.05088	0.04479
	Lower 95% CI	1.707	1.674				Lower 95% CI	1.538	1.368				Lower 95% CI	0.491	0.483
	Upper 95% CI	2.114	2.075				Upper 95% CI	2.109	2.028				Upper 95% CI	0.7526	0.7133
							Table Analyzed	BAT
	Table Analyzed	rWAT
							Column B	BAT-aldometanib
	Column B	rWAT-aldometanib					vs.	vs.
	vs.	vs.					Column A	BAT-vehicle
	Column A	rWAT-vehicle
							Unpaired t test
	Unpaired t test						P value	0.1442
	P value	0.5711					P value summary	ns
	P value summary	ns					Significantly different (P < 0.05)?	No
	Significantly different (P < 0.05)?	No					One- or two-tailed P value?	Two-tailed
	One- or two-tailed P value?	Two-tailed					t, df	t=1.585, df=10
	t, df	t=0.5857, df=10
							How big is the difference?
	How big is the difference?						Mean of column A	0.1313
	Mean of column A	0.7469					Mean of column B	0.1103
	Mean of column B	0.7015					Difference between means (B - A) ± SEM	-0.02100 ± 0.01325
	Difference between means (B - A) ± SEM	-0.04540 ± 0.07752					95% confidence interval	-0.05053 to 0.008530
	95% confidence interval	-0.2181 to 0.1273					R squared (eta squared)	0.2007
	R squared (eta squared)	0.03316
							F test to compare variances
	F test to compare variances						F, DFn, Dfd	1.607, 5, 5
	F, DFn, Dfd	1.714, 5, 5					P value	0.6154
	P value	0.5686					P value summary	ns
	P value summary	ns					Significantly different (P < 0.05)?	No
	Significantly different (P < 0.05)?	No
							Normality of Residuals
	Normality of Residuals						Test name	Statistics	P value	Passed normality test (alpha=0.05)?	P value summary
	Test name	Statistics	P value	Passed normality test (alpha=0.05)?	P value summary		Anderson-Darling (A2*)	0.3149	0.502	Yes	ns
	Anderson-Darling (A2*)	0.4025	0.3014	Yes	ns		D'Agostino-Pearson omnibus (K2)	2.234	0.3272	Yes	ns
	D'Agostino-Pearson omnibus (K2)	1.211	0.5457	Yes	ns		Shapiro-Wilk (W)	0.9435	0.5452	Yes	ns
	Shapiro-Wilk (W)	0.9275	0.3548	Yes	ns		Kolmogorov-Smirnov (distance)	0.1875	>0.1000	Yes	ns
	Kolmogorov-Smirnov (distance)	0.2001	>0.1000	Yes	ns
							Data analyzed
	Data analyzed						Sample size, column A	6
	Sample size, column A	6					Sample size, column B	6
	Sample size, column B	6
		rWAT-vehicle	rWAT-aldometanib					BAT-vehicle	BAT-aldometanib
	Number of values	6	6				Number of values	6	6
	Minimum	0.583	0.5538				Minimum	0.0983	0.0851
	25% Percentile	0.6222	0.5844				25% Percentile	0.1076	0.09365
	Median	0.7307	0.708				Median	0.1319	0.107
	75% Percentile	0.8617	0.8184				75% Percentile	0.1541	0.1315
	Maximum	0.9796	0.8304				Maximum	0.1644	0.1364
	Mean	0.7469	0.7015				Mean	0.1313	0.1103
	Std. Deviation	0.1509	0.1153				Std. Deviation	0.02549	0.02011
	Std. Error of Mean	0.06161	0.04705				Std. Error of Mean	0.01041	0.008208
	Lower 95% CI	0.5886	0.5806				Lower 95% CI	0.1046	0.0892
	Upper 95% CI	0.9053	0.8225				Upper 95% CI	0.158	0.1314
	tissue / body weight (%)
		iWAT-vehicle	iWAT-aldometanib	gWAT-vehicle	gWAT-aldometanib	mWAT-vehicle	mWAT-aldometanib	rWAT-vehicle	rWAT-aldometanib	BAT-vehicle	BAT-aldometanib
		5.08	5.72	4.87	5.1	1.89	1.9	1.8	2.21	0.46	0.35
		4.91	4.98	5.03	5.88	1.65	1.7	1.64	2.21	0.4	0.37
		6.07	5.04	5.27	4.77	1.85	1.64	2.18	1.65	0.4	0.25
		5.11	5.42	5.78	4.35	2	1.79	2.54	1.99	0.29	0.26
		5.33	4.95	5.06	4.32	1.66	1.65	2.32	1.78	0.34	0.31
		5.32	5.7	4.23	4.26	1.24	1.39	1.91	2.04	0.3	0.33
	Table Analyzed	%iwat					Table Analyzed	%gwat						Table Analyzed	%mwat
	Column B	iWAT-aldometanib					Column B	gWAT-aldometanib						Column B	mWAT-aldometanib
	vs.	vs.					vs.	vs.						vs.	vs.
	Column A	iWAT-vehicle					Column A	gWAT-vehicle						Column A	mWAT-vehicle
	Unpaired t test						Unpaired t test							Unpaired t test
	P value	0.9941					P value	0.4489						P value	0.7844
	P value summary	ns					P value summary	ns						P value summary	ns
	Significantly different (P < 0.05)?	No					Significantly different (P < 0.05)?	No						Significantly different (P < 0.05)?	No
	One- or two-tailed P value?	Two-tailed					One- or two-tailed P value?	Two-tailed						One- or two-tailed P value?	Two-tailed
	t, df	t=0.007519, df=10					t, df	t=0.7881, df=10						t, df	t=0.2811, df=10
	How big is the difference?						How big is the difference?							How big is the difference?
	Mean of column A	5.303					Mean of column A	5.04						Mean of column A	1.715
	Mean of column B	5.302					Mean of column B	4.78						Mean of column B	1.678
	Difference between means (B - A) ± SEM	-0.001667 ± 0.2217					Difference between means (B - A) ± SEM	-0.2600 ± 0.3299						Difference between means (B - A) ± SEM	-0.03667 ± 0.1304
	95% confidence interval	-0.4956 to 0.4922					95% confidence interval	-0.9951 to 0.4751						95% confidence interval	-0.3273 to 0.2540
	R squared (eta squared)	5.653e-06					R squared (eta squared)	0.05847						R squared (eta squared)	0.00784
	F test to compare variances						F test to compare variances							F test to compare variances
	F, DFn, Dfd	1.291, 5, 5					F, DFn, Dfd	1.539, 5, 5						F, DFn, Dfd	2.461, 5, 5
	P value	0.7859					P value	0.6476						P value	0.3455
	P value summary	ns					P value summary	ns						P value summary	ns
	Significantly different (P < 0.05)?	No					Significantly different (P < 0.05)?	No						Significantly different (P < 0.05)?	No
	Normality of Residuals						Normality of Residuals							Normality of Residuals
	Test name	Statistics	P value	Passed normality test (alpha=0.05)?	P value summary		Test name	Statistics	P value	Passed normality test (alpha=0.05)?	P value summary			Test name	Statistics	P value	Passed normality test (alpha=0.05)?	P value summary
	Anderson-Darling (A2*)	0.4998	0.1672	Yes	ns		Anderson-Darling (A2*)	0.2574	0.6527	Yes	ns			Anderson-Darling (A2*)	0.3906	0.3234	Yes	ns
	D'Agostino-Pearson omnibus (K2)	2.203	0.3324	Yes	ns		D'Agostino-Pearson omnibus (K2)	1.165	0.5585	Yes	ns			D'Agostino-Pearson omnibus (K2)	3.21	0.2009	Yes	ns
	Shapiro-Wilk (W)	0.8969	0.1448	Yes	ns		Shapiro-Wilk (W)	0.9594	0.7755	Yes	ns			Shapiro-Wilk (W)	0.926	0.34	Yes	ns
	Kolmogorov-Smirnov (distance)	0.2013	>0.1000	Yes	ns		Kolmogorov-Smirnov (distance)	0.152	>0.1000	Yes	ns			Kolmogorov-Smirnov (distance)	0.2148	>0.1000	Yes	ns
	Data analyzed						Data analyzed							Data analyzed
	Sample size, column A	6					Sample size, column A	6						Sample size, column A	6
	Sample size, column B	6					Sample size, column B	6						Sample size, column B	6
		iWAT-vehicle	iWAT-aldometanib					gWAT-vehicle	gWAT-aldometanib						mWAT-vehicle	mWAT-aldometanib
	Number of values	6	6				Number of values	6	6					Number of values	6	6
	Minimum	4.91	4.95				Minimum	4.23	4.26					Minimum	1.24	1.39
	25% Percentile	5.038	4.973				25% Percentile	4.71	4.305					25% Percentile	1.548	1.578
	Median	5.215	5.23				Median	5.045	4.56					Median	1.755	1.675
	75% Percentile	5.515	5.705				75% Percentile	5.398	5.295					75% Percentile	1.918	1.818
	Maximum	6.07	5.72				Maximum	5.78	5.88					Maximum	2	1.9
	Mean	5.303	5.302				Mean	5.04	4.78					Mean	1.715	1.678
	Std. Deviation	0.4076	0.3587				Std. Deviation	0.5071	0.6292					Std. Deviation	0.2694	0.1717
	Std. Error of Mean	0.1664	0.1464				Std. Error of Mean	0.207	0.2569					Std. Error of Mean	0.11	0.07011
	Lower 95% CI	4.876	4.925				Lower 95% CI	4.508	4.12					Lower 95% CI	1.432	1.498
	Upper 95% CI	5.731	5.678				Upper 95% CI	5.572	5.44					Upper 95% CI	1.998	1.859
	Table Analyzed	%rwat					Table Analyzed	%bat
	Column B	rWAT-aldometanib					Column B	BAT-aldometanib
	vs.	vs.					vs.	vs.
	Column A	rWAT-vehicle					Column A	BAT-vehicle
	Unpaired t test						Unpaired t test
	P value	0.6219					P value	0.1423
	P value summary	ns					P value summary	ns
	Significantly different (P < 0.05)?	No					Significantly different (P < 0.05)?	No
	One- or two-tailed P value?	Two-tailed					One- or two-tailed P value?	Two-tailed
	t, df	t=0.5088, df=10					t, df	t=1.593, df=10
	How big is the difference?						How big is the difference?
	Mean of column A	2.065					Mean of column A	0.365
	Mean of column B	1.98					Mean of column B	0.3117
	Difference between means (B - A) ± SEM	-0.08500 ± 0.1670					Difference between means (B - A) ± SEM	-0.05333 ± 0.03348
	95% confidence interval	-0.4572 to 0.2872					95% confidence interval	-0.1279 to 0.02127
	R squared (eta squared)	0.02524					R squared (eta squared)	0.2024
	F test to compare variances						F test to compare variances
	F, DFn, Dfd	2.240, 5, 5					F, DFn, Dfd	1.879, 5, 5
	P value	0.3969					P value	0.5056
	P value summary	ns					P value summary	ns
	Significantly different (P < 0.05)?	No					Significantly different (P < 0.05)?	No
	Normality of Residuals						Normality of Residuals
	Test name	Statistics	P value	Passed normality test (alpha=0.05)?	P value summary		Test name	Statistics	P value	Passed normality test (alpha=0.05)?	P value summary
	Anderson-Darling (A2*)	0.2317	0.7452	Yes	ns		Anderson-Darling (A2*)	0.3458	0.4192	Yes	ns
	D'Agostino-Pearson omnibus (K2)	0.6845	0.7102	Yes	ns		D'Agostino-Pearson omnibus (K2)	1.233	0.5398	Yes	ns
	Shapiro-Wilk (W)	0.9635	0.8329	Yes	ns		Shapiro-Wilk (W)	0.9363	0.4515	Yes	ns
	Kolmogorov-Smirnov (distance)	0.1311	>0.1000	Yes	ns		Kolmogorov-Smirnov (distance)	0.1583	>0.1000	Yes	ns
	Data analyzed						Data analyzed
	Sample size, column A	6					Sample size, column A	6
	Sample size, column B	6					Sample size, column B	6
		rWAT-vehicle	rWAT-aldometanib					BAT-vehicle	BAT-aldometanib
	Number of values	6	6				Number of values	6	6
	Minimum	1.64	1.65				Minimum	0.29	0.25
	25% Percentile	1.76	1.748				25% Percentile	0.2975	0.2575
	Median	2.045	2.015				Median	0.37	0.32
	75% Percentile	2.375	2.21				75% Percentile	0.415	0.355
	Maximum	2.54	2.21				Maximum	0.46	0.37
	Mean	2.065	1.98				Mean	0.365	0.3117
	Std. Deviation	0.3402	0.2273				Std. Deviation	0.06626	0.04834
	Std. Error of Mean	0.1389	0.09281				Std. Error of Mean	0.02705	0.01973
	Lower 95% CI	1.708	1.741				Lower 95% CI	0.2955	0.2609
	Upper 95% CI	2.422	2.219				Upper 95% CI	0.4345	0.3624
