# Supplementary material for: Glucose starvation mimetic aldometanib removes immune barriers permitting mice with hepatocellular carcinoma to live to normal ages
Source: Cell Res. 2025 Nov 25;35(12):934–53. doi: 10.1038/s41422-025-01195-4 (PMC12690099; doi:10.1038/s41422-025-01195-4)
Supplement: Supplementary file 20 — Source Data [file 41422_2025_1195_MOESM20_ESM.zip › Source Data/Source Data Fig. S4.xlsx]

## Sheet: Fig. S4b
	Vehicle	Aldometanib			Largest tumor diameter of MYC;Trp53-/-						Vehicle	Aldometanib
	12.51	8.13		Table Analyzed						Number of values	10	6
	12.04	7.15
	10.37	5.52		Column B	Aldometanib					Minimum	9.38	5.52
	9.89	6.75		vs.	vs.					25% Percentile	10.25	6.27
	11.23	6.52		Column A	Vehicle					Median	11.19	6.95
	10.79	9.08								75% Percentile	12.08	8.368
	11.14			Unpaired t test						Maximum	12.51	9.08
	9.38			P value	<0.0001
	12.2			P value summary	****					Mean	11.1	7.192
	11.45			Significantly different (P < 0.05)?	Yes					Std. Deviation	1.015	1.256
				One- or two-tailed P value?	Two-tailed					Std. Error of Mean	0.321	0.5128
				t, df	t=6.836, df=14
										Lower 95% CI	10.37	5.873
				How big is the difference?						Upper 95% CI	11.83	8.51
				Mean of column A	11.1
				Mean of column B	7.192
				Difference between means (B - A) ± SEM	-3.908 ± 0.5718
				95% confidence interval	-5.135 to -2.682
				R squared (eta squared)	0.7695
				F test to compare variances
				F, DFn, Dfd	1.531, 5, 9
				P value	0.5447
				P value summary	ns
				Significantly different (P < 0.05)?	No
				Normality of Residuals
				Test name	Statistics	P value	Passed normality test (alpha=0.05)?	P value summary
				Anderson-Darling (A2*)	0.1665	0.9235	Yes	ns
				D'Agostino-Pearson omnibus (K2)	0.444	0.8009	Yes	ns
				Shapiro-Wilk (W)	0.9722	0.873	Yes	ns
				Kolmogorov-Smirnov (distance)	0.1223	>0.1000	Yes	ns
				Data analyzed
				Sample size, column A	10
				Sample size, column B	6

## Sheet: Fig. S4c
		Vehicle	Aldometanib
		2.876	2.172		Table Analyzed	Liver weight of MYC;Trp53-/-
		3.148	1.858
		3.062	1.475		Column B	Aldometanib
		2.286	1.535		vs.	vs.
		3.177	1.624		Column A	Vehicle
		2.97	1.937
		2.365			Unpaired t test
		3.146			P value	<0.0001
		3.222			P value summary	****
		2.533			Significantly different (P < 0.05)?	Yes
					One- or two-tailed P value?	Two-tailed
		Vehicle	Aldometanib		t, df	t=6.603, df=14
	Number of values	10	6
					How big is the difference?
	Minimum	2.286	1.475		Mean of column A	2.879
	25% Percentile	2.491	1.52		Mean of column B	1.767
	Median	3.016	1.741		Difference between means (B - A) ± SEM	-1.112 ± 0.1684
	75% Percentile	3.155	1.996		95% confidence interval	-1.473 to -0.7506
	Maximum	3.222	2.172		R squared (eta squared)	0.7569
	Mean	2.879	1.767		F test to compare variances
	Std. Deviation	0.3539	0.2686		F, DFn, Dfd	1.736, 9, 5
	Std. Error of Mean	0.1119	0.1097		P value	0.5637
					P value summary	ns
	Lower 95% CI	2.625	1.485		Significantly different (P < 0.05)?	No
	Upper 95% CI	3.132	2.049
					Normality of Residuals
					Test name	Statistics	P value	Passed normality test (alpha=0.05)?	P value summary
					Anderson-Darling (A2*)	0.4673	0.2167	Yes	ns
					D'Agostino-Pearson omnibus (K2)	1.929	0.3812	Yes	ns
					Shapiro-Wilk (W)	0.9245	0.1992	Yes	ns
					Kolmogorov-Smirnov (distance)	0.1764	>0.1000	Yes	ns
					Data analyzed
					Sample size, column A	10
					Sample size, column B	6

## Sheet: Fig. S4d
		Vehicle	Aldometanib
		30.9	24.3		Table Analyzed	body weight of MYC;Trp53-/-
		31.6	25.5
		28.2	24.3		Column B	Aldometanib
		30.7	28.9		vs.	vs.
		29.8	25.2		Column A	Vehicle
		31.9	26.1
		31.9			Unpaired t test
		29.8			P value	0.0007
		26.6			P value summary	***
		27.2			Significantly different (P < 0.05)?	Yes
					One- or two-tailed P value?	Two-tailed
					t, df	t=4.324, df=14
		Vehicle	Aldometanib
	Number of values	10	6		How big is the difference?
					Mean of column A	29.86
	Minimum	26.6	24.3		Mean of column B	25.72
	25% Percentile	27.95	24.3		Difference between means (B - A) ± SEM	-4.143 ± 0.9583
	Median	30.25	25.35		95% confidence interval	-6.199 to -2.088
	75% Percentile	31.68	26.8		R squared (eta squared)	0.5718
	Maximum	31.9	28.9
					F test to compare variances
	Mean	29.86	25.72		F, DFn, Dfd	1.278, 9, 5
	Std. Deviation	1.932	1.709		P value	0.8263
	Std. Error of Mean	0.611	0.6978		P value summary	ns
					Significantly different (P < 0.05)?	No
	Lower 95% CI	28.48	23.92
	Upper 95% CI	31.24	27.51		Normality of Residuals
					Test name	Statistics	P value	Passed normality test (alpha=0.05)?	P value summary
					Anderson-Darling (A2*)	0.1563	0.9416	Yes	ns
					D'Agostino-Pearson omnibus (K2)	0.1993	0.9052	Yes	ns
					Shapiro-Wilk (W)	0.9808	0.9695	Yes	ns
					Kolmogorov-Smirnov (distance)	0.09779	>0.1000	Yes	ns
					Data analyzed
					Sample size, column A	10
					Sample size, column B	6

## Sheet: Fig. S4e
		Vehicle	Aldometanib
		9.3	8.9		Table Analyzed	liver/body weight of MYC;Trp53-/-
		10	7.3
		10.9	6.1		Column B	Aldometanib
		7.4	5.3		vs.	vs.
		10.7	6.4		Column A	Vehicle
		9.3	7.4
		7.4			Unpaired t test
		10.6			P value	0.0018
		12.1			P value summary	**
		9.3			Significantly different (P < 0.05)?	Yes
					One- or two-tailed P value?	Two-tailed
		Vehicle	Aldometanib		t, df	t=3.833, df=14
	Number of values	10	6
					How big is the difference?
	Minimum	7.4	5.3		Mean of column A	9.7
	25% Percentile	8.825	5.9		Mean of column B	6.9
	Median	9.65	6.85		Difference between means (B - A) ± SEM	-2.800 ± 0.7306
	75% Percentile	10.75	7.775		95% confidence interval	-4.367 to -1.233
	Maximum	12.1	8.9		R squared (eta squared)	0.512
	Mean	9.7	6.9		F test to compare variances
	Std. Deviation	1.497	1.254		F, DFn, Dfd	1.425, 9, 5
	Std. Error of Mean	0.4733	0.5119		P value	0.7276
					P value summary	ns
	Lower 95% CI	8.629	5.584		Significantly different (P < 0.05)?	No
	Upper 95% CI	10.77	8.216
					Normality of Residuals
					Test name	Statistics	P value	Passed normality test (alpha=0.05)?	P value summary
					Anderson-Darling (A2*)	0.2291	0.771	Yes	ns
					D'Agostino-Pearson omnibus (K2)	0.08534	0.9582	Yes	ns
					Shapiro-Wilk (W)	0.9653	0.757	Yes	ns
					Kolmogorov-Smirnov (distance)	0.1151	>0.1000	Yes	ns
					Data analyzed
					Sample size, column A	10
					Sample size, column B	6

## Sheet: Fig. S4f
		ALT of MYC;Trp53-/-	ALT of sgTrp53 & Myc O.E.										AST of MYC;Trp53-/-
		Vehicle	Aldometanib										Vehicle	Aldometanib
		37.2	22.2		Table Analyzed	ALT of MYC;Trp53-/-							10.9	7.8		Table Analyzed	AST of sgTrp53 & Myc O.E.
		57.6	16.7										17.9	9.1
		48.1	17		Column B	Aldometanib							11.3	6.8		Column B	Aldometanib
		44	13		vs.	vs.							10.5	10.9		vs.	vs.
		34.9	20.7		Column A	Vehicle							10.3	9.7		Column A	Vehicle
		47.8	23.2										21	8.2
		50.1			Unpaired t test with Welch's correction								10.7			Unpaired t test with Welch's correction
		25.9			P value	<0.0001							14.1			P value	0.0041
		29.2			P value summary	****							11.1			P value summary	**
		52.2			Significantly different (P < 0.05)?	Yes							17			Significantly different (P < 0.05)?	Yes
					One- or two-tailed P value?	Two-tailed										One- or two-tailed P value?	Two-tailed
					Welch-corrected t, df	t=6.526, df=12.46										Welch-corrected t, df	t=3.497, df=12.55
		Vehicle	Aldometanib										Vehicle	Aldometanib
	Number of values	10	6		How big is the difference?							Number of values	10	6		How big is the difference?
					Mean of column A	42.7										Mean of column A	13.48
	Minimum	25.9	13		Mean of column B	18.8						Minimum	10.3	6.8		Mean of column B	8.75
	25% Percentile	33.48	15.78		Difference between means (B - A) ± SEM	-23.90 ± 3.662						25% Percentile	10.65	7.55		Difference between means (B - A) ± SEM	-4.730 ± 1.352
	Median	45.9	18.85		95% confidence interval	-31.85 to -15.95						Median	11.2	8.65		95% confidence interval	-7.663 to -1.797
	75% Percentile	50.63	22.45		R squared (eta squared)	0.7737						75% Percentile	17.23	10		R squared (eta squared)	0.4936
	Maximum	57.6	23.2									Maximum	21	10.9
					F test to compare variances											F test to compare variances
	Mean	42.7	18.8		F, DFn, Dfd	7.177, 9, 5						Mean	13.48	8.75		F, DFn, Dfd	6.917, 9, 5
	Std. Deviation	10.43	3.894		P value	0.0429						Std. Deviation	3.839	1.46		P value	0.0464
	Std. Error of Mean	3.299	1.59		P value summary	*						Std. Error of Mean	1.214	0.596		P value summary	*
					Significantly different (P < 0.05)?	Yes										Significantly different (P < 0.05)?	Yes
	Lower 95% CI	35.24	14.71									Lower 95% CI	10.73	7.218
	Upper 95% CI	50.16	22.89		Data analyzed							Upper 95% CI	16.23	10.28		Data analyzed
					Sample size, column A	10										Sample size, column A	10
					Sample size, column B	6										Sample size, column B	6
