# Supplementary material for: Glucose starvation mimetic aldometanib removes immune barriers permitting mice with hepatocellular carcinoma to live to normal ages
Source: Cell Res. 2025 Nov 25;35(12):934–53. doi: 10.1038/s41422-025-01195-4 (PMC12690099; doi:10.1038/s41422-025-01195-4)
Supplement: Supplementary file 20 — Source Data [file 41422_2025_1195_MOESM20_ESM.zip › Source Data/Source Data Fig. S5.xlsx]

## Sheet: Fig. S5b
	Vehicle	Aldometanib		Table Analyzed	Liver weight of hepa1-6						Vehicle	Aldometanib
	3.823	1.693								Number of values	12	11
	2.715	1.584		Column B	Aldometanib
	3.472	2.085		vs.	vs.					Minimum	2.501	1.356
	3.049	1.356		Column A	Vehicle					25% Percentile	2.621	1.584
	2.754	1.439								Median	3.191	1.693
	3.55	1.651		Unpaired t test						75% Percentile	3.531	2.013
	3.358	1.967		P value	<0.0001					Maximum	3.823	2.214
	2.526	1.587		P value summary	****					Range	1.322	0.858
	3.332	2.214		Significantly different (P < 0.05)?	Yes
	3.818	1.982		One- or two-tailed P value?	Two-tailed					Mean	3.124	1.779
	2.501	2.013		t, df	t=7.869, df=21					Std. Deviation	0.4966	0.2841
	2.589									Std. Error of Mean	0.1434	0.08567
				How big is the difference?
				Mean of column A	3.124					Lower 95% CI of mean	2.808	1.588
				Mean of column B	1.779					Upper 95% CI of mean	3.439	1.97
				Difference between means (B - A) ± SEM	-1.345 ± 0.1709
				95% confidence interval	-1.700 to -0.9893
				R squared (eta squared)	0.7467
				F test to compare variances
				F, DFn, Dfd	3.054, 11, 10
				P value	0.0893
				P value summary	ns
				Significantly different (P < 0.05)?	No
				Normality of Residuals
				Test name	Statistics	P value	Passed normality test (alpha=0.05)?	P value summary
				Anderson-Darling (A2*)	0.4031	0.329	Yes	ns
				D'Agostino-Pearson omnibus (K2)	2.34	0.3104	Yes	ns
				Shapiro-Wilk (W)	0.9501	0.2939	Yes	ns
				Kolmogorov-Smirnov (distance)	0.1589	0.1	Yes	ns
				Data analyzed
				Sample size, column A	12
				Sample size, column B	11

## Sheet: Fig. S5c
	Vehicle	Aldometanib		Table Analyzed	tumor/liver weight of hepa1-6						Vehicle	Aldometanib
	47.7	41.9								Number of values	12	11
	35.8	31.3		Column B	Aldometanib
	53.3	51.1		vs.	vs.					Minimum	33.8	21
	54.1	37		Column A	Vehicle					25% Percentile	37.55	31.3
	33.8	27.1								Median	48.5	41.1
	49.3	38.6		Unpaired t test						75% Percentile	53.9	50.2
	55.8	51.2		P value	0.0984					Maximum	55.8	51.2
	41.9	21		P value summary	ns					Range	22	30.2
	52.3	50		Significantly different (P < 0.05)?	No
	54.3	50.2		One- or two-tailed P value?	Two-tailed					Mean	46.68	40.05
	36.1	41.1		t, df	t=1.729, df=21					Std. Deviation	7.975	10.35
	45.7									Std. Error of Mean	2.302	3.121
				How big is the difference?
				Mean of column A	46.68					Lower 95% CI of mean	41.61	33.09
				Mean of column B	40.05					Upper 95% CI of mean	51.74	47
				Difference between means (B - A) ± SEM	-6.630 ± 3.834
				95% confidence interval	-14.60 to 1.343
				R squared (eta squared)	0.1247
				F test to compare variances
				F, DFn, Dfd	1.685, 10, 11
				P value	0.4048
				P value summary	ns
				Significantly different (P < 0.05)?	No
				Normality of Residuals
				Test name	Statistics	P value	Passed normality test (alpha=0.05)?	P value summary
				Anderson-Darling (A2*)	0.5337	0.1537	Yes	ns
				D'Agostino-Pearson omnibus (K2)	2.244	0.3256	Yes	ns
				Shapiro-Wilk (W)	0.9289	0.1036	Yes	ns
				Kolmogorov-Smirnov (distance)	0.1259	0.1	Yes	ns
				Data analyzed
				Sample size, column A	12
				Sample size, column B	11

## Sheet: Fig. S5d
	Vehicle	Aldometanib		Table Analyzed	body weight of hepa1-6						Vehicle	Aldometanib
	25.3	20.6								Number of values	12	11
	22.1	19.5		Column B	Aldometanib
	25.2	21.9		vs.	vs.					Minimum	22.1	19.5
	24.1	19.9		Column A	Vehicle					25% Percentile	23.2	19.9
	23.1	20.4								Median	24.55	20.4
	25	19.7		Unpaired t test						75% Percentile	25.28	21.5
	26.8	21.5		P value	<0.0001					Maximum	26.8	23.3
	23.5	21.1		P value summary	****					Range	4.7	3.8
	25.2	23.3		Significantly different (P < 0.05)?	Yes
	26.2	20.2		One- or two-tailed P value?	Two-tailed					Mean	24.4	20.73
	22.6	19.9		t, df	t=6.709, df=21					Std. Deviation	1.448	1.143
	23.7									Std. Error of Mean	0.418	0.3446
				How big is the difference?
				Mean of column A	24.4					Lower 95% CI of mean	23.48	19.96
				Mean of column B	20.73					Upper 95% CI of mean	25.32	21.5
				Difference between means (B - A) ± SEM	-3.673 ± 0.5475
				95% confidence interval	-4.811 to -2.534
				R squared (eta squared)	0.6818
				F test to compare variances
				F, DFn, Dfd	1.605, 11, 10
				P value	0.4644
				P value summary	ns
				Significantly different (P < 0.05)?	No
				Normality of Residuals
				Test name	Statistics	P value	Passed normality test (alpha=0.05)?	P value summary
				Anderson-Darling (A2*)	0.3139	0.5221	Yes	ns
				D'Agostino-Pearson omnibus (K2)	0.7015	0.7042	Yes	ns
				Shapiro-Wilk (W)	0.9681	0.6442	Yes	ns
				Kolmogorov-Smirnov (distance)	0.1143	0.1	Yes	ns
				Data analyzed
				Sample size, column A	12
				Sample size, column B	11

## Sheet: Fig. S5e
	Vehicle	Aldometanib		Table Analyzed	tumor / body weight of hepa1-6			Vehicle	Aldometanib
	7.2	3.4					Number of values	12	11
	4.4	2.5		Column B	Aldometanib
	7.3	4.9		vs.	vs.		Minimum	4	1.6
	6.9	2.5		Column A	Vehicle		25% Percentile	4.425	2.5
	4	1.9					Median	6.9	3.4
	7	3.2		Mann Whitney test			75% Percentile	7.15	4.8
	7	4.7		P value	0.002		Maximum	7.9	4.9
	4.5	1.6		Exact or approximate P value?	Exact		Range	3.9	3.3
	6.9	4.8		P value summary	**
	7.9	4.9		Significantly different (P < 0.05)?	Yes		Mean	6.008	3.509
	4	4.2		One- or two-tailed P value?	Two-tailed		Std. Deviation	1.482	1.257
	5			Sum of ranks in column A,B	192 , 84		Std. Error of Mean	0.4279	0.3791
				Mann-Whitney U	18
							Lower 95% CI of mean	5.067	2.664
				Difference between medians			Upper 95% CI of mean	6.95	4.354
				Median of column A	6.900, n=12
				Median of column B	3.400, n=11
				Difference: Actual	-3.5
				Difference: Hodges-Lehmann	-2.4

## Sheet: Fig. S5f
	Vehicle	Aldometanib		Table Analyzed	liver/body weight of hepa1-6						Vehicle	Aldometanib
	15.1	8.2								Number of values	12	11
	12.3	8.1		Column B	Aldometanib
	13.8	9.5		vs.	vs.					Minimum	10.7	6.8
	12.7	6.8		Column A	Vehicle					25% Percentile	11.3	7.5
	11.9	7.1								Median	12.6	8.4
	14.2	8.4		Unpaired t test						75% Percentile	14.1	9.5
	12.5	9.1		P value	<0.0001					Maximum	15.1	10.1
	10.7	7.5		P value summary	****					Range	4.4	3.3
	13.2	9.5		Significantly different (P < 0.05)?	Yes
	14.6	9.8		One- or two-tailed P value?	Two-tailed					Mean	12.75	8.555
	11.1	10.1		t, df	t=7.637, df=21					Std. Deviation	1.468	1.126
	10.9									Std. Error of Mean	0.4236	0.3396
				How big is the difference?
				Mean of column A	12.75					Lower 95% CI of mean	11.82	7.798
				Mean of column B	8.555					Upper 95% CI of mean	13.68	9.311
				Difference between means (B - A) ± SEM	-4.195 ± 0.5494
				95% confidence interval	-5.338 to -3.053
				R squared (eta squared)	0.7352
				F test to compare variances
				F, DFn, Dfd	1.697, 11, 10
				P value	0.4132
				P value summary	ns
				Significantly different (P < 0.05)?	No
				Normality of Residuals
				Test name	Statistics	P value	Passed normality test (alpha=0.05)?	P value summary
				Anderson-Darling (A2*)	0.2823	0.6041	Yes	ns
				D'Agostino-Pearson omnibus (K2)	2.262	0.3228	Yes	ns
				Shapiro-Wilk (W)	0.9619	0.5028	Yes	ns
				Kolmogorov-Smirnov (distance)	0.1167	>0.1000	Yes	ns
				Data analyzed
				Sample size, column A	12
				Sample size, column B	11

## Sheet: Fig. S5g
			daily intake of aldometanib (ug)
			3	4	5	6	7	8	9	10	11
			212.5	107.5	142.5	120	143	117.5	235	203	172
			250	143.3	186.7	173	260	267	367	313	300
			142	136	238	200	184	144	250	188	172
			242.5	245	350	382.5	253	245	328	285	258
			daily intake of aldometanib (mpk)
			3	4	5	6	7	8	9	10	11
			10.37	5.24	6.95	5.85	6.98	5.73	11.46	9.9	8.39
			11.36	6.51	8.49	7.86	11.82	12.14	16.68	14.23	13.64
			6.6	6.33	11.07	9.3	8.56	6.7	11.63	8.74	8
			11.07	11.19	15.98	17.47	11.55	11.19	14.98	13.01	11.78

## Sheet: Fig. S5h
		Para-tumor	Tumor
		45.64	12.78			Table Analyzed	glucose of para-tumor and tumor
		46.95	11.68
		47.16	14			Column B	Tumor
		48.26	8.67			vs.	vs.
		51.14	13.35			Column A	Para-tumor
		52.76	13.42
		44.57	13.18			Unpaired t test
		45.23	9.71			P value	<0.0001
						P value summary	****
						Significantly different (P < 0.05)?	Yes
						One- or two-tailed P value?	Two-tailed
						t, df	t=28.92, df=14
		Para-tumor	Tumor
	Number of values	8	8			How big is the difference?
						Mean of column A	47.71
	Minimum	44.57	8.67			Mean of column B	12.1
	25% Percentile	45.33	10.2			Difference between means (B - A) ± SEM	-35.62 ± 1.232
	Median	47.06	12.98			95% confidence interval	-38.26 to -32.97
	75% Percentile	50.42	13.4			R squared (eta squared)	0.9835
	Maximum	52.76	14
						F test to compare variances
	Mean	47.71	12.1			F, DFn, Dfd	2.242, 7, 7
	Std. Deviation	2.897	1.935			P value	0.3087
	Std. Error of Mean	1.024	0.684			P value summary	ns
						Significantly different (P < 0.05)?	No
	Lower 95% CI	45.29	10.48
	Upper 95% CI	50.14	13.72			Normality of Residuals
						Test name	Statistics	P value	Passed normality test (alpha=0.05)?	P value summary
						Anderson-Darling (A2*)	0.2497	0.6994	Yes	ns
						D'Agostino-Pearson omnibus (K2)	0.5674	0.753	Yes	ns
						Shapiro-Wilk (W)	0.9602	0.6645	Yes	ns
						Kolmogorov-Smirnov (distance)	0.1207	>0.1000	Yes	ns
						Data analyzed
						Sample size, column A	8
						Sample size, column B	8

## Sheet: Fig. S5n
	p-ampk										p-acc									p-s6k
		tumor			para-tumor							tumor			para-tumor						tumor			para-tumor
	vehicle	1.18869	1.16246	0.648846	1.54	0.720733	0.73929				vehicle	0.927155	0.896496	1.17635	0.415986	1.05024	1.53378			vehicle	1.05298	0.963221	0.983801	0.957637	0.988021	1.05434
	aldometanib	2.60626	2.31607	2.325	18.4446	18.7648	13.1934				aldometanib	4.87617	5.06304	5.093	15.7666	15.7505	15.1297			aldometanib	0.673326	0.57058	0.713192	0.372732	0.359552	0.448034
																	tumor-vehicle	tumor-aldometanib
	Table Analyzed	p-ampk				tumor-vehicle	tumor-aldometanib				Table Analyzed	p-acc				Number of values	3	3		Table Analyzed	p-s6k				tumor-vehicle	tumor-aldometanib
					Number of values	3	3																	Number of values	3	3
	Column B	tumor-aldometanib									Column B	tumor-aldometanib				Minimum	0.8965	4.876		Column B	tumor-aldometanib
	vs.	vs.			Minimum	0.6488	2.316				vs.	vs.				25% Percentile	0.8965	4.876		vs.	vs.			Minimum	0.9632	0.5706
	Column A	tumor-vehicle			25% Percentile	0.6488	2.316				Column A	tumor-vehicle				Median	0.9272	5.063		Column A	tumor-vehicle			25% Percentile	0.9632	0.5706
					Median	1.162	2.325									75% Percentile	1.176	5.093						Median	0.9838	0.6733
	Unpaired t test				75% Percentile	1.189	2.606				Unpaired t test					Maximum	1.176	5.093		Unpaired t test				75% Percentile	1.053	0.7132
	P value	0.0021			Maximum	1.189	2.606				P value	<0.0001								P value	0.0023			Maximum	1.053	0.7132
	P value summary	**									P value summary	****				Mean	1	5.011		P value summary	**
	Significantly different (P < 0.05)?	Yes			Mean	1	2.416				Significantly different (P < 0.05)?	Yes				Std. Deviation	0.1535	0.1175		Significantly different (P < 0.05)?	Yes			Mean	1	0.6524
	One- or two-tailed P value?	Two-tailed			Std. Deviation	0.3044	0.165				One- or two-tailed P value?	Two-tailed				Std. Error of Mean	0.08862	0.06784		One- or two-tailed P value?	Two-tailed			Std. Deviation	0.04702	0.07358
	t, df	t=7.082, df=4			Std. Error of Mean	0.1757	0.09528				t, df	t=35.94, df=4								t, df	t=6.895, df=4			Std. Error of Mean	0.02715	0.04248
																Lower 95% CI	0.6187	4.719
	How big is the difference?				Lower 95% CI	0.2439	2.006				How big is the difference?					Upper 95% CI	1.381	5.303		How big is the difference?				Lower 95% CI	0.8832	0.4696
	Mean of column A	1			Upper 95% CI	1.756	2.826				Mean of column A	1								Mean of column A	1			Upper 95% CI	1.117	0.8351
	Mean of column B	2.416									Mean of column B	5.011								Mean of column B	0.6524
	Difference between means (B - A) ± SEM	1.416 ± 0.1999									Difference between means (B - A) ± SEM	4.011 ± 0.1116								Difference between means (B - A) ± SEM	-0.3476 ± 0.05041
	95% confidence interval	0.8608 to 1.971									95% confidence interval	3.701 to 4.321								95% confidence interval	-0.4876 to -0.2077
	R squared (eta squared)	0.9261									R squared (eta squared)	0.9969								R squared (eta squared)	0.9224
	F test to compare variances										F test to compare variances									F test to compare variances
	F, DFn, Dfd	3.402, 2, 2									F, DFn, Dfd	1.707, 2, 2								F, DFn, Dfd	2.449, 2, 2
	P value	0.4543									P value	0.7389								P value	0.5799
	P value summary	ns									P value summary	ns								P value summary	ns
	Significantly different (P < 0.05)?	No									Significantly different (P < 0.05)?	No								Significantly different (P < 0.05)?	No
	Normality of Residuals										Normality of Residuals									Normality of Residuals
	Test name	Statistics	P value	Passed normality test (alpha=0.05)?	P value summary						Test name	Statistics	P value	Passed normality test (alpha=0.05)?	P value summary					Test name	Statistics	P value	Passed normality test (alpha=0.05)?	P value summary
	Anderson-Darling (A2*)	N too small									Anderson-Darling (A2*)	N too small								Anderson-Darling (A2*)	N too small
	D'Agostino-Pearson omnibus (K2)	N too small									D'Agostino-Pearson omnibus (K2)	N too small								D'Agostino-Pearson omnibus (K2)	N too small
	Shapiro-Wilk (W)	0.8504	0.1587	Yes	ns						Shapiro-Wilk (W)	0.9263	0.5519	Yes	ns					Shapiro-Wilk (W)	0.947	0.7156	Yes	ns
	Kolmogorov-Smirnov (distance)	0.2709	>0.1000	Yes	ns						Kolmogorov-Smirnov (distance)	0.2244	>0.1000	Yes	ns					Kolmogorov-Smirnov (distance)	0.1646	>0.1000	Yes	ns
	Data analyzed										Data analyzed									Data analyzed
	Sample size, column A	3									Sample size, column A	3								Sample size, column A	3
	Sample size, column B	3									Sample size, column B	3								Sample size, column B	3
	Table Analyzed	p-ampk				para-tumor-vehicle	para-tumor-aldometanib
					Number of values	3	3				Table Analyzed	p-acc
	Column D	para-tumor-aldometanib																		Table Analyzed	p-s6k
	vs.	vs.			Minimum	0.7207	13.19				Column D	para-tumor-aldometanib				para-tumor-vehicle	para-tumor-aldometanib
	Column C	para-tumor-vehicle			25% Percentile	0.7207	13.19				vs.	vs.			Number of values	3	3			Column D	para-tumor-aldometanib					para-tumor-vehicle	para-tumor-aldometanib
					Median	0.7393	18.44				Column C	para-tumor-vehicle								vs.	vs.				Number of values	3	3
	Unpaired t test				75% Percentile	1.54	18.76								Minimum	0.416	15.13			Column C	para-tumor-vehicle
	P value	0.001			Maximum	1.54	18.76				Unpaired t test				25% Percentile	0.416	15.13								Minimum	0.9576	0.3596
	P value summary	***									P value	<0.0001			Median	1.05	15.75			Unpaired t test					25% Percentile	0.9576	0.3596
	Significantly different (P < 0.05)?	Yes			Mean	1	16.8				P value summary	****			75% Percentile	1.534	15.77			P value	0.0001				Median	0.988	0.3727
	One- or two-tailed P value?	Two-tailed			Std. Deviation	0.4677	3.128				Significantly different (P < 0.05)?	Yes			Maximum	1.534	15.77			P value summary	***				75% Percentile	1.054	0.448
	t, df	t=8.652, df=4			Std. Error of Mean	0.27	1.806				One- or two-tailed P value?	Two-tailed								Significantly different (P < 0.05)?	Yes				Maximum	1.054	0.448
											t, df	t=37.73, df=4			Mean	1	15.55			One- or two-tailed P value?	Two-tailed
	How big is the difference?				Lower 95% CI	-0.1619	9.03								Std. Deviation	0.5606	0.3632			t, df	t=15.28, df=4				Mean	1	0.3934
	Mean of column C	1			Upper 95% CI	2.162	24.57				How big is the difference?				Std. Error of Mean	0.3237	0.2097								Std. Deviation	0.04945	0.04774
	Mean of column D	16.8									Mean of column C	1								How big is the difference?					Std. Error of Mean	0.02855	0.02756
	Difference between means (D - C) ± SEM	15.80 ± 1.826									Mean of column D	15.55			Lower 95% CI	-0.3926	14.65			Mean of column C	1
	95% confidence interval	10.73 to 20.87									Difference between means (D - C) ± SEM	14.55 ± 0.3856			Upper 95% CI	2.393	16.45			Mean of column D	0.3934				Lower 95% CI	0.8772	0.2749
	R squared (eta squared)	0.9493									95% confidence interval	13.48 to 15.62								Difference between means (D - C) ± SEM	-0.6066 ± 0.03968				Upper 95% CI	1.123	0.512
											R squared (eta squared)	0.9972								95% confidence interval	-0.7167 to -0.4964
	F test to compare variances																			R squared (eta squared)	0.9832
	F, DFn, Dfd	44.73, 2, 2									F test to compare variances
	P value	0.0437									F, DFn, Dfd	2.383, 2, 2								F test to compare variances
	P value summary	*									P value	0.5913								F, DFn, Dfd	1.073, 2, 2
	Significantly different (P < 0.05)?	Yes									P value summary	ns								P value	0.9647
											Significantly different (P < 0.05)?	No								P value summary	ns
	Normality of Residuals																			Significantly different (P < 0.05)?	No
	Test name	Statistics	P value	Passed normality test (alpha=0.05)?	P value summary						Normality of Residuals
	Anderson-Darling (A2*)	N too small									Test name	Statistics	P value	Passed normality test (alpha=0.05)?	P value summary					Normality of Residuals
	D'Agostino-Pearson omnibus (K2)	N too small									Anderson-Darling (A2*)	N too small								Test name	Statistics	P value	Passed normality test (alpha=0.05)?	P value summary
	Shapiro-Wilk (W)	0.8785	0.2622	Yes	ns						D'Agostino-Pearson omnibus (K2)	N too small								Anderson-Darling (A2*)	N too small
	Kolmogorov-Smirnov (distance)	0.2778	>0.1000	Yes	ns						Shapiro-Wilk (W)	0.9298	0.5785	Yes	ns					D'Agostino-Pearson omnibus (K2)	N too small
											Kolmogorov-Smirnov (distance)	0.214	>0.1000	Yes	ns					Shapiro-Wilk (W)	0.8173	0.0836	Yes	ns
	Data analyzed																			Kolmogorov-Smirnov (distance)	0.2752	>0.1000	Yes	ns
	Sample size, column C	3									Data analyzed
	Sample size, column D	3									Sample size, column C	3								Data analyzed
											Sample size, column D	3								Sample size, column C	3
																				Sample size, column D	3
