# Supplementary material for: Glucose starvation mimetic aldometanib removes immune barriers permitting mice with hepatocellular carcinoma to live to normal ages
Source: Cell Res. 2025 Nov 25;35(12):934–53. doi: 10.1038/s41422-025-01195-4 (PMC12690099; doi:10.1038/s41422-025-01195-4)
Supplement: Supplementary file 20 — Source Data [file 41422_2025_1195_MOESM20_ESM.zip › Source Data/Source Data Fig. S6.xlsx]

## Sheet: Fig. S6a
	Veh-WT	Aldo-WT	Veh-LKO	Aldo-LKO
	7.85	4.63	8.8	10.31		Table Analyzed	largest tumor of A1A2
	13.2	4.47	6.91	12.9
	10.77	10.48	8.04	12.14		Two-way ANOVA	Ordinary
	7.37	2.57	8.54	5.98		Alpha	0.05
	12.31	4.54	13.76	7.91
	11.62	9.43	12.53	6.67		Source of Variation	% of total variation	P value	P value summary	Significant?
	8.1	1.81	5.08	6.99		Row Factor	32.21	0.0269	*	Yes
	12.49	6.16	5.48	6.81		Column Factor	29.83	<0.0001	****	Yes
	11.96	9.49	8.95	10.86
	11.1	7.95	11.67	10.06		ANOVA table	SS (Type III)	DF	MS	F (DFn, DFd)	P value
	11.44	6.29	7.83	13.66		Row Factor	186.3	16	11.64	F (16, 42) = 2.111	P=0.0269
	13.21	5.32	11.28	13.21		Column Factor	172.5	3	57.51	F (3, 42) = 10.42	P<0.0001
	7.98	8.45	12.88	6.67		Residual	231.7	42	5.517
		7.03	13.08	6.1
		7.69	12.27	13.8		Spearman's test for heteroscedasticity
		8.79	13.96	11.96		Rs of predicted Y vs. |residual|	-0.1111
				11.73		P value (one tailed)	0.195
						Passed (P > 0.05)?	Yes
						Normality of Residuals
						Test name	Statistics	P value	Passed normality test (alpha=0.05)?	P value summary
						D'Agostino-Pearson omnibus (K2)	4.48	0.1064	Yes	ns
						Anderson-Darling (A2*)	0.3671	0.4215	Yes	ns
						Shapiro-Wilk (W)	0.9723	0.1742	Yes	ns
						Kolmogorov-Smirnov (distance)	0.06374	0.1	Yes	ns
						Data summary
						Number of columns (Column Factor)	4
						Number of rows (Row Factor)	17
						Number of values	62
						Compare column means (main column effect)
						Number of families	1
						Number of comparisons per family	6
						Alpha	0.05
						Tukey's multiple comparisons test	Mean Diff.	95.00% CI of diff.	Below threshold?	Summary	Adjusted P Value
						Veh-WT vs. Aldo-WT	4.552	2.166 to 6.938	Yes	****	<0.0001
						Veh-WT vs. Veh-LKO	1.055	-1.331 to 3.441	No	ns	0.6411
						Veh-WT vs. Aldo-LKO	1.369	-1.017 to 3.755	No	ns	0.4263
						Aldo-WT vs. Veh-LKO	-3.498	-5.719 to -1.276	Yes	***	0.0007
						Aldo-WT vs. Aldo-LKO	-3.183	-5.404 to -0.9618	Yes	**	0.0023
						Veh-LKO vs. Aldo-LKO	0.3144	-1.907 to 2.536	No	ns	0.9813
						Test details	Mean 1	Mean 2	Mean Diff.	SE of diff.	N1	N2	q	DF
						Veh-WT vs. Aldo-WT	11.24	6.685	4.552	0.892	13	16	7.217	42
						Veh-WT vs. Veh-LKO	11.24	10.18	1.055	0.892	13	16	1.672	42
						Veh-WT vs. Aldo-LKO	11.24	9.868	1.369	0.892	13	17	2.171	42
						Aldo-WT vs. Veh-LKO	6.685	10.18	-3.498	0.8304	16	16	5.956	42
						Aldo-WT vs. Aldo-LKO	6.685	9.868	-3.183	0.8304	16	17	5.421	42
						Veh-LKO vs. Aldo-LKO	10.18	9.868	0.3144	0.8304	16	17	0.5354	42

## Sheet: Fig. S6b
	Veh-WT	Aldo-WT	Veh-LKO	Aldo-LKO
	3.071	2.742	2.081	2.384		Table Analyzed	liver weight of A1A2
	4.982	3.619	1.638	2.319
	4.553	3.103	2.799	2.791		Two-way ANOVA	Ordinary
	3.007	1.309	2.199	1.499		Alpha	0.05
	5.187	1.585	3.919	1.791
	3.429	1.759	2.789	1.643		Source of Variation	% of total variation	P value	P value summary	Significant?
	2.799	1.32	2.879	1.553		Row Factor	49.16	0.0008	***	Yes
	3.396	1.665	3.585	3.089		Column Factor	18.44	0.0008	***	Yes
	5.797	3.235	3.811	3.149
	3.251	2.724	3.255	2.969		ANOVA table	SS (Type III)	DF	MS	F (DFn, DFd)	P value
	4.67	3.057	2.93	4.027		Row Factor	42.64	16	2.665	F (16, 42) = 3.373	P=0.0008
	4.341	2.145	4.711	6.06		Column Factor	15.99	3	5.331	F (3, 42) = 6.748	P=0.0008
	3.053	4.075	2.841	2.409		Residual	33.18	42	0.79
		4.192	4.142	1.696
		4.41	5.861	5.049		Spearman's test for heteroscedasticity
		3.746	2.283	3.617		Rs of predicted Y vs. |residual|	0.1699
				5.024		P value (one tailed)	0.0934
						Passed (P > 0.05)?	Yes
						Normality of Residuals
						Test name	Statistics	P value	Passed normality test (alpha=0.05)?	P value summary
						D'Agostino-Pearson omnibus (K2)	0.7957	0.6718	Yes	ns
						Anderson-Darling (A2*)	0.1722	0.9258	Yes	ns
						Shapiro-Wilk (W)	0.9911	0.9343	Yes	ns
						Kolmogorov-Smirnov (distance)	0.06616	0.1	Yes	ns
						Data summary
						Number of columns (Column Factor)	4
						Number of rows (Row Factor)	17
						Number of values	62
						Compare column means (main column effect)
						Number of families	1
						Number of comparisons per family	6
						Alpha	0.05
						Tukey's multiple comparisons test	Mean Diff.	95.00% CI of diff.	Below threshold?	Summary	Adjusted P Value
						Veh-WT vs. Aldo-WT	1.384	0.4809 to 2.287	Yes	**	0.001
						Veh-WT vs. Veh-LKO	0.9441	0.04111 to 1.847	Yes	*	0.0374
						Veh-WT vs. Aldo-LKO	1.299	0.3960 to 2.202	Yes	**	0.0022
						Aldo-WT vs. Veh-LKO	-0.4398	-1.280 to 0.4008	No	ns	0.5067
						Aldo-WT vs. Aldo-LKO	-0.08494	-0.9256 to 0.7557	No	ns	0.993
						Veh-LKO vs. Aldo-LKO	0.3549	-0.4857 to 1.195	No	ns	0.6738
						Test details	Mean 1	Mean 2	Mean Diff.	SE of diff.	N1	N2	q	DF
						Veh-WT vs. Aldo-WT	4.303	2.919	1.384	0.3376	13	16	5.798	42
						Veh-WT vs. Veh-LKO	4.303	3.359	0.9441	0.3376	13	16	3.955	42
						Veh-WT vs. Aldo-LKO	4.303	3.004	1.299	0.3376	13	17	5.442	42
						Aldo-WT vs. Veh-LKO	2.919	3.359	-0.4398	0.3143	16	16	1.979	42
						Aldo-WT vs. Aldo-LKO	2.919	3.004	-0.08494	0.3143	16	17	0.3822	42
						Veh-LKO vs. Aldo-LKO	3.359	3.004	0.3549	0.3143	16	17	1.597	42

## Sheet: Fig. S6c
	Veh-WT	Aldo-WT	Veh-LKO	Aldo-LKO
	28.4	26.9	35.2	28		Table Analyzed	body weight of A1A2
	50.5	28.5	38.6	25.6
	40.7	34.6	46.8	29		Two-way ANOVA	Ordinary
	40.1	27.2	33.2	24.5		Alpha	0.05
	36.8	35.3	34.1	34.2
	42.7	32	33	24.9		Source of Variation	% of total variation	P value	P value summary	Significant?
	55.4	35	53.4	23.1		Row Factor	19.27	0.4277	ns	No
	46	26.3	53	37.3		Column Factor	31.43	<0.0001	****	Yes
	35.8	29.6	46.9	39.2
	37.4	30.4	41.8	33.7		ANOVA table	SS (Type III)	DF	MS	F (DFn, DFd)	P value
	26.6	24.5	49.3	37.4		Row Factor	710.5	16	44.41	F (16, 42) = 1.051	P=0.4277
	39.5	36.5	49.9	37.5		Column Factor	1159	3	386.2	F (3, 42) = 9.143	P<0.0001
	34.5	28.7	35.6	39		Residual	1774	42	42.24
		32.4	28.7	31.8
		27.3	40.4	34.1		Spearman's test for heteroscedasticity
		37	30.7	30.4		Rs of predicted Y vs. |residual|	0.1761
				35.3		P value (one tailed)	0.0854
						Passed (P > 0.05)?	Yes
						Normality of Residuals
						Test name	Statistics	P value	Passed normality test (alpha=0.05)?	P value summary
						D'Agostino-Pearson omnibus (K2)	0.5574	0.7568	Yes	ns
						Anderson-Darling (A2*)	0.1249	0.9854	Yes	ns
						Shapiro-Wilk (W)	0.992	0.9602	Yes	ns
						Kolmogorov-Smirnov (distance)	0.04936	0.1	Yes	ns
						Data summary
						Number of columns (Column Factor)	4
						Number of rows (Row Factor)	17
						Number of values	62
						Compare column means (main column effect)
						Number of families	1
						Number of comparisons per family	6
						Alpha	0.05
						Tukey's multiple comparisons test	Mean Diff.	95.00% CI of diff.	Below threshold?	Summary	Adjusted P Value
						Veh-WT vs. Aldo-WT	8.37	1.767 to 14.97	Yes	**	0.008
						Veh-WT vs. Veh-LKO	-1.53	-8.133 to 5.072	No	ns	0.9251
						Veh-WT vs. Aldo-LKO	7.276	0.6735 to 13.88	Yes	*	0.0258
						Aldo-WT vs. Veh-LKO	-9.9	-16.05 to -3.753	Yes	***	0.0005
						Aldo-WT vs. Aldo-LKO	-1.094	-7.240 to 5.053	No	ns	0.964
						Veh-LKO vs. Aldo-LKO	8.806	2.660 to 14.95	Yes	**	0.0023
						Test details	Mean 1	Mean 2	Mean Diff.	SE of diff.	N1	N2	q	DF
						Veh-WT vs. Aldo-WT	39.33	30.97	8.37	2.468	13	16	4.796	42
						Veh-WT vs. Veh-LKO	39.33	40.87	-1.53	2.468	13	16	0.8768	42
						Veh-WT vs. Aldo-LKO	39.33	32.06	7.276	2.468	13	17	4.169	42
						Aldo-WT vs. Veh-LKO	30.97	40.87	-9.9	2.298	16	16	6.093	42
						Aldo-WT vs. Aldo-LKO	30.97	32.06	-1.094	2.298	16	17	0.6732	42
						Veh-LKO vs. Aldo-LKO	40.87	32.06	8.806	2.298	16	17	5.42	42

## Sheet: Fig. S6d
	Veh-WT	Aldo-WT	Veh-LKO	Aldo-LKO
	10.8	10.2	5.9	8.5		Table Analyzed	liver/body weight of A1A2
	9.9	12.7	4.2	9.1
	11.2	9	6	9.6		Two-way ANOVA	Ordinary
	7.5	4.8	6.6	6.1		Alpha	0.05
	14.1	4.5	11.5	5.2
	8	5.5	8.5	6.6		Source of Variation	% of total variation	P value	P value summary	Significant?
	5.1	3.8	5.4	6.7		Row Factor	47.47	0.006	**	Yes
	7.4	6.3	6.8	8.3		Column Factor	9.412	0.0519	ns	No
	16.2	10.9	8.1	8
	8.7	9	7.8	8.8		ANOVA table	SS (Type III)	DF	MS	F (DFn, DFd)	P value
	17.6	12.5	5.9	10.8		Row Factor	347.4	16	21.71	F (16, 42) = 2.642	P=0.0060
	11	5.9	9.4	16.2		Column Factor	68.87	3	22.96	F (3, 42) = 2.793	P=0.0519
	8.8	14.2	8	6.2		Residual	345.2	42	8.218
		12.9	14.4	5.3
		16.2	14.5	14.8		Spearman's test for heteroscedasticity
		10.1	7.4	11.9		Rs of predicted Y vs. |residual|	-0.005515
				14.2		P value (one tailed)	0.483
						Passed (P > 0.05)?	Yes
						Normality of Residuals
						Test name	Statistics	P value	Passed normality test (alpha=0.05)?	P value summary
						D'Agostino-Pearson omnibus (K2)	0.7508	0.687	Yes	ns
						Anderson-Darling (A2*)	0.4694	0.2397	Yes	ns
						Shapiro-Wilk (W)	0.9829	0.5423	Yes	ns
						Kolmogorov-Smirnov (distance)	0.07822	0.1	Yes	ns
						Data summary
						Number of columns (Column Factor)	4
						Number of rows (Row Factor)	17
						Number of values	62
						Compare column means (main column effect)
						Number of families	1
						Number of comparisons per family	6
						Alpha	0.05
						Tukey's multiple comparisons test	Mean Diff.	95.00% CI of diff.	Below threshold?	Summary	Adjusted P Value
						Veh-WT vs. Aldo-WT	1.936	-0.9765 to 4.848	No	ns	0.298
						Veh-WT vs. Veh-LKO	3.067	0.1547 to 5.979	Yes	*	0.0356
						Veh-WT vs. Aldo-LKO	2.336	-0.5765 to 5.248	No	ns	0.1557
						Aldo-WT vs. Veh-LKO	1.131	-1.580 to 3.842	No	ns	0.6817
						Aldo-WT vs. Aldo-LKO	0.4	-2.311 to 3.111	No	ns	0.9789
						Veh-LKO vs. Aldo-LKO	-0.7313	-3.442 to 1.980	No	ns	0.888
						Test details	Mean 1	Mean 2	Mean Diff.	SE of diff.	N1	N2	q	DF
						Veh-WT vs. Aldo-WT	11.53	9.594	1.936	1.089	13	16	2.514	42
						Veh-WT vs. Veh-LKO	11.53	8.463	3.067	1.089	13	16	3.984	42
						Veh-WT vs. Aldo-LKO	11.53	9.194	2.336	1.089	13	17	3.034	42
						Aldo-WT vs. Veh-LKO	9.594	8.463	1.131	1.014	16	16	1.578	42
						Aldo-WT vs. Aldo-LKO	9.594	9.194	0.4	1.014	16	17	0.5581	42
						Veh-LKO vs. Aldo-LKO	8.463	9.194	-0.7313	1.014	16	17	1.02	42

## Sheet: Fig. S6e
	Veh-WT	Aldo-WT	Veh-LKO	Aldo-LKO		Table Analyzed	ALT of A1A2
	51.9	11.9	45.9	38.1									Compare column means (main column effect)
	48.1	12.3	48.8	38.9		Two-way ANOVA	Ordinary
	48.6	16.4	18	90.2		Alpha	0.05						Number of families	1
	89	26	87	92.6									Number of comparisons per family	6
	90.3	21.2	76	53.1		Source of Variation	% of total variation	P value	P value summary	Significant?			Alpha	0.05
	61.1	27.1	93.9	50		Row Factor	18.77	0.2773	ns	No
	60.9	6	50.4	58.9		Column Factor	41.39	<0.0001	****	Yes			Tukey's multiple comparisons test	Mean Diff.	95.00% CI of diff.	Below threshold?	Summary	Adjusted P Value
	66.4	31	55	60.8
	55.1	46.9	56.8	49.8		ANOVA table	SS (Type III)	DF	MS	F (DFn, DFd)	P value		Veh-WT vs. Aldo-WT	35.86	18.83 to 52.88	Yes	****	<0.0001
	45.4	19	61	50		Row Factor	5591	16	349.4	F (16, 42) = 1.244	P=0.2773		Veh-WT vs. Veh-LKO	5.08	-11.95 to 22.11	No	ns	0.8549
	84.1	32.3	47.7	41		Column Factor	12329	3	4110	F (3, 42) = 14.63	P<0.0001		Veh-WT vs. Aldo-LKO	5.38	-11.65 to 22.41	No	ns	0.8326
	39.8	27.8	48.4	83		Residual	11799	42	280.9				Aldo-WT vs. Veh-LKO	-30.78	-46.63 to -14.92	Yes	****	<0.0001
	66.2	33.5	32.3	79.6									Aldo-WT vs. Aldo-LKO	-30.48	-46.33 to -14.62	Yes	****	<0.0001
		32.6	41.1	32.2		Spearman's test for heteroscedasticity							Veh-LKO vs. Aldo-LKO	0.3	-15.55 to 16.15	No	ns	>0.9999
		46.8	71.7	34.8		Rs of predicted Y vs. |residual|	0.2623
		32.1	81.3	57.5		P value (one tailed)	0.0197
				54.9		Passed (P > 0.05)?	No						Test details	Mean 1	Mean 2	Mean Diff.	SE of diff.	N1	N2	q	DF
						Normality of Residuals							Veh-WT vs. Aldo-WT	62.17	26.31	35.86	6.365	13	16	7.966	42
						Test name	Statistics	P value	Passed normality test (alpha=0.05)?	P value summary			Veh-WT vs. Veh-LKO	62.17	57.09	5.08	6.365	13	16	1.129	42
						D'Agostino-Pearson omnibus (K2)	2.211	0.331	Yes	ns			Veh-WT vs. Aldo-LKO	62.17	56.79	5.38	6.365	13	17	1.195	42
						Anderson-Darling (A2*)	0.3631	0.4307	Yes	ns			Aldo-WT vs. Veh-LKO	26.31	57.09	-30.78	5.926	16	16	7.344	42
						Shapiro-Wilk (W)	0.9853	0.665	Yes	ns			Aldo-WT vs. Aldo-LKO	26.31	56.79	-30.48	5.926	16	17	7.273	42
						Kolmogorov-Smirnov (distance)	0.09347	0.1	Yes	ns			Veh-LKO vs. Aldo-LKO	57.09	56.79	0.3	5.926	16	17	0.07159	42
						Data summary
						Number of columns (Column Factor)	4
						Number of rows (Row Factor)	17
						Number of values	62
	Veh-WT	Aldo-WT	Veh-LKO	Aldo-LKO
	15.7	12	12.9	12.6		Table Analyzed	AST of A1A2						Compare column means (main column effect)
	15.8	11.9	13.7	12
	16.9	15.8	12	8.7		Two-way ANOVA	Ordinary						Number of families	1
	14.6	22.6	11.3	20.2		Alpha	0.05						Number of comparisons per family	6
	14.9	17.3	28.5	21.1									Alpha	0.05
	47.4	23.5	32.1	17		Source of Variation	% of total variation	P value	P value summary	Significant?
	36.4	13.1	23.1	12.5		Row Factor	35.77	0.0488	*	Yes			Tukey's multiple comparisons test	Mean Diff.	95.00% CI of diff.	Below threshold?	Summary	Adjusted P Value
	26.2	16.1	20.4	20.3		Column Factor	15.76	0.0083	**	Yes
	15.7	12.4	15	20									Veh-WT vs. Aldo-WT	8.989	1.897 to 16.08	Yes	**	0.008
	34.2	21	15.1	13.2		ANOVA table	SS (Type III)	DF	MS	F (DFn, DFd)	P value		Veh-WT vs. Veh-LKO	4.133	-2.960 to 11.22	No	ns	0.4127
	31.1	12.2	12.3	13.5		Row Factor	1481	16	92.58	F (16, 42) = 1.900	P=0.0488		Veh-WT vs. Aldo-LKO	7.401	0.3092 to 14.49	Yes	*	0.0379
	20.8	11.8	13.8	35.7		Column Factor	652.5	3	217.5	F (3, 42) = 4.463	P=0.0083		Aldo-WT vs. Veh-LKO	-4.856	-11.46 to 1.746	No	ns	0.2165
	30.5	22.8	36.4	27.9		Residual	2047	42	48.74				Aldo-WT vs. Aldo-LKO	-1.588	-8.190 to 5.015	No	ns	0.9173
		14	35.1	11.4									Veh-LKO vs. Aldo-LKO	3.269	-3.334 to 9.871	No	ns	0.553
		15.1	28.6	14.8		Spearman's test for heteroscedasticity
		13.8	22.8	19.9		Rs of predicted Y vs. |residual|	0.2945
				23.8		P value (one tailed)	0.0101						Test details	Mean 1	Mean 2	Mean Diff.	SE of diff.	N1	N2	q	DF
						Passed (P > 0.05)?	No
													Veh-WT vs. Aldo-WT	25.32	16.33	8.989	2.651	13	16	4.795	42
						Normality of Residuals							Veh-WT vs. Veh-LKO	25.32	21.19	4.133	2.651	13	16	2.204	42
						Test name	Statistics	P value	Passed normality test (alpha=0.05)?	P value summary			Veh-WT vs. Aldo-LKO	25.32	17.92	7.401	2.651	13	17	3.948	42
						D'Agostino-Pearson omnibus (K2)	5.396	0.0674	Yes	ns			Aldo-WT vs. Veh-LKO	16.33	21.19	-4.856	2.468	16	16	2.782	42
						Anderson-Darling (A2*)	0.6552	0.0833	Yes	ns			Aldo-WT vs. Aldo-LKO	16.33	17.92	-1.588	2.468	16	17	0.9096	42
						Shapiro-Wilk (W)	0.9675	0.0997	Yes	ns			Veh-LKO vs. Aldo-LKO	21.19	17.92	3.269	2.468	16	17	1.873	42
						Kolmogorov-Smirnov (distance)	0.1025	0.1	Yes	ns
						Data summary
						Number of columns (Column Factor)	4
						Number of rows (Row Factor)	17
						Number of values	62

## Sheet: Fig. S6f
			p-ampk in tumor									p-acc in tumor
			tumor-vehicle	tumor-aldometanib								tumor-vehicle	tumor-aldometanib
			1.14962	1.63858								0.847751	3.01625
			1.0141	2.47577								1.1152	2.00674
			1.11462	2.16448								0.985598	2.23972
			0.721659	1.84802								1.05146	2.31416
							tumor-vehicle	tumor-aldometanib				Table Analyzed	p-acc in tumor					tumor-vehicle	tumor-aldometanib
	Table Analyzed	p-ampk in tumor				Number of values	4	4									Number of values	4	4
												Column B	tumor-aldometanib
	Column B	tumor-aldometanib				Minimum	0.7217	1.639				vs.	vs.				Minimum	0.8478	2.007
	vs.	vs.				25% Percentile	0.7948	1.691				Column A	tumor-vehicle				25% Percentile	0.8822	2.065
	Column A	tumor-vehicle				Median	1.064	2.006									Median	1.019	2.277
						75% Percentile	1.141	2.398				Unpaired t test					75% Percentile	1.099	2.841
	Unpaired t test					Maximum	1.15	2.476				P value	0.0008				Maximum	1.115	3.016
	P value	0.0025										P value summary	***
	P value summary	**				Mean	1	2.032				Significantly different (P < 0.05)?	Yes				Mean	1	2.394
	Significantly different (P < 0.05)?	Yes				Std. Deviation	0.1942	0.3666				One- or two-tailed P value?	Two-tailed				Std. Deviation	0.1145	0.4349
	One- or two-tailed P value?	Two-tailed				Std. Error of Mean	0.09712	0.1833				t, df	t=6.201, df=6				Std. Error of Mean	0.05723	0.2174
	t, df	t=4.974, df=6
						Lower 95% CI	0.6909	1.448				How big is the difference?					Lower 95% CI	0.8179	1.702
	How big is the difference?					Upper 95% CI	1.309	2.615				Mean of column A	1				Upper 95% CI	1.182	3.086
	Mean of column A	1										Mean of column B	2.394
	Mean of column B	2.032										Difference between means (B - A) ± SEM	1.394 ± 0.2248
	Difference between means (B - A) ± SEM	1.032 ± 0.2074										95% confidence interval	0.8441 to 1.944
	95% confidence interval	0.5242 to 1.539										R squared (eta squared)	0.865
	R squared (eta squared)	0.8048
												F test to compare variances
	F test to compare variances											F, DFn, Dfd	14.43, 3, 3
	F, DFn, Dfd	3.561, 3, 3										P value	0.0549
	P value	0.3246										P value summary	ns
	P value summary	ns										Significantly different (P < 0.05)?	No
	Significantly different (P < 0.05)?	No
												Normality of Residuals
	Normality of Residuals											Test name	Statistics	P value	Passed normality test (alpha=0.05)?	P value summary
	Test name	Statistics	P value	Passed normality test (alpha=0.05)?	P value summary							Anderson-Darling (A2*)	0.4621	0.1845	Yes	ns
	Anderson-Darling (A2*)	0.2527	0.6272	Yes	ns							D'Agostino-Pearson omnibus (K2)	6.159	0.046	No	*
	D'Agostino-Pearson omnibus (K2)	0.02881	0.9857	Yes	ns							Shapiro-Wilk (W)	0.8917	0.2428	Yes	ns
	Shapiro-Wilk (W)	0.9572	0.7833	Yes	ns							Kolmogorov-Smirnov (distance)	0.2228	>0.1000	Yes	ns
	Kolmogorov-Smirnov (distance)	0.1658	>0.1000	Yes	ns
												Data analyzed
	Data analyzed											Sample size, column A	4
	Sample size, column A	4										Sample size, column B	4
	Sample size, column B	4

## Sheet: Fig. S6h
		Vehicle-WT cell	Aldometanib-WT cell	Vehicle-KO cell	Aldometanib-KO cell		Table Analyzed	liver weight of ko-cell wt-mice					Table Analyzed	liver weight of ko-cell wt-mice
		2.394	2.057	2.154	0.981
		2.954	1.051	2.719	0.793		Column B	Aldometanib-WT cell					Column D	Aldometanib-KO cell
		2.385	0.931	2.665	1.83		vs.	vs.					vs.	vs.
		2.106	1.018	1.87	2.142		Column A	Vehicle-WT cell					Column C	Vehicle-KO cell
		2.032	0.92	1.702	1.187
		3.041	1.002	2.572	1.089		Unpaired t test						Unpaired t test
		2.208	0.983	2.204	2.517		P value	<0.0001					P value	0.0017
		2.216	1.842	1.446	0.934		P value summary	****					P value summary	**
		1.413	1.381	2.004	1.872		Significantly different (P < 0.05)?	Yes					Significantly different (P < 0.05)?	Yes
		3.061	0.884	2.531	0.957		One- or two-tailed P value?	Two-tailed					One- or two-tailed P value?	Two-tailed
		2.73	1.821		0.98		t, df	t=5.879, df=22					t, df	t=3.618, df=20
		2.211			1.49
		2.01					How big is the difference?						How big is the difference?
							Mean of column A	2.366					Mean of column C	2.187
							Mean of column B	1.263					Mean of column D	1.398
		Vehicle-WT cell	Aldometanib-WT cell	Vehicle-KO cell	Aldometanib-KO cell		Difference between means (B - A) ± SEM	-1.104 ± 0.1877					Difference between means (D - C) ± SEM	-0.7890 ± 0.2181
	Number of values	13	11	10	12		95% confidence interval	-1.493 to -0.7143					95% confidence interval	-1.244 to -0.3342
							R squared (eta squared)	0.6111					R squared (eta squared)	0.3956
	Minimum	1.413	0.884	1.446	0.793
	25% Percentile	2.069	0.931	1.828	0.9628		F test to compare variances						F test to compare variances
	Median	2.216	1.018	2.179	1.138		F, DFn, Dfd	1.177, 12, 10					F, DFn, Dfd	1.682, 11, 9
	75% Percentile	2.842	1.821	2.595	1.862		P value	0.8073					P value	0.4441
	Maximum	3.061	2.057	2.719	2.517		P value summary	ns					P value summary	ns
	Range	1.648	1.173	1.273	1.724		Significantly different (P < 0.05)?	No					Significantly different (P < 0.05)?	No
	Mean	2.366	1.263	2.187	1.398		Normality of Residuals						Normality of Residuals
	Std. Deviation	0.4747	0.4375	0.4343	0.5633		Test name	Statistics	P value	Passed normality test (alpha=0.05)?	P value summary		Test name	Statistics	P value	Passed normality test (alpha=0.05)?	P value summary
	Std. Error of Mean	0.1316	0.1319	0.1373	0.1626		Anderson-Darling (A2*)	1.171	0.0037	No	**		Anderson-Darling (A2*)	0.5435	0.144	Yes	ns
							D'Agostino-Pearson omnibus (K2)	0.6669	0.7165	Yes	ns		D'Agostino-Pearson omnibus (K2)	1.511	0.4697	Yes	ns
	Lower 95% CI of mean	2.079	0.9688	1.876	1.04		Shapiro-Wilk (W)	0.8977	0.0193	No	*		Shapiro-Wilk (W)	0.9419	0.2163	Yes	ns
	Upper 95% CI of mean	2.653	1.557	2.497	1.756		Kolmogorov-Smirnov (distance)	0.2146	0.0056	No	**		Kolmogorov-Smirnov (distance)	0.1434	0.1	Yes	ns
							Data analyzed						Data analyzed
							Sample size, column A	13					Sample size, column C	10
							Sample size, column B	11					Sample size, column D	12

## Sheet: Fig. S6i
		Vehicle-WT cell	Aldometanib-WT cell	Vehicle-KO cell	Aldometanib-KO cell		Table Analyzed	tumor/liver of ko-cell wt-mice
		61.3	22.6	55.9	10.6
		63.9	19.4	58.7	16.3		Column B	Aldometanib-WT cell
		54.8	32.4	59.7	52.2		vs.	vs.
		38.7	26	43.5	47.3		Column A	Vehicle-WT cell
		52.9	41.8	46.6	27
		67.2	12.7	63.5	32.4		Unpaired t test
		58.4	13.7	62.9	43.2		P value	0.0008
		53.9	40.7	36.6	26.3		P value summary	***
		30.6	54.4	62.7	46.4		Significantly different (P < 0.05)?	Yes
		65.7	49.9	58.2	11.3		One- or two-tailed P value?	Two-tailed
		68.4	60.6		10.1		t, df	t=3.880, df=22
		67.2			46.2
		49.8					How big is the difference?
							Mean of column A	56.37
		Vehicle-WT cell	Aldometanib-WT cell	Vehicle-KO cell	Aldometanib-KO cell		Mean of column B	34.02
	Number of values	13	11	10	12		Difference between means (B - A) ± SEM	-22.35 ± 5.760
							95% confidence interval	-34.30 to -10.41
	Minimum	30.6	12.7	36.6	10.1		R squared (eta squared)	0.4063
	25% Percentile	51.35	19.4	45.83	12.55
	Median	58.4	32.4	58.45	29.7		F test to compare variances
	75% Percentile	66.45	49.9	62.75	46.35		F, DFn, Dfd	2.079, 10, 12
	Maximum	68.4	60.6	63.5	52.2		P value	0.23
	Range	37.8	47.9	26.9	42.1		P value summary	ns
							Significantly different (P < 0.05)?	No
	Mean	56.37	34.02	54.83	30.78
	Std. Deviation	11.52	16.61	9.321	16.04		Normality of Residuals
	Std. Error of Mean	3.194	5.007	2.947	4.629		Test name	Statistics	P value	Passed normality test (alpha=0.05)?	P value summary
							Anderson-Darling (A2*)	0.226	0.7954	Yes	ns
	Lower 95% CI of mean	49.41	22.86	48.16	20.59		D'Agostino-Pearson omnibus (K2)	0.5444	0.7617	Yes	ns
	Upper 95% CI of mean	63.33	45.17	61.5	40.96		Shapiro-Wilk (W)	0.9777	0.8498	Yes	ns
							Kolmogorov-Smirnov (distance)	0.1031	0.1	Yes	ns
							Data analyzed
							Sample size, column A	13
							Sample size, column B	11
							Table Analyzed	tumor/liver of ko-cell wt-mice
							Column D	Aldometanib-KO cell
							vs.	vs.
							Column C	Vehicle-KO cell
							Unpaired t test
							P value	0.0005
							P value summary	***
							Significantly different (P < 0.05)?	Yes
							One- or two-tailed P value?	Two-tailed
							t, df	t=4.181, df=20
							How big is the difference?
							Mean of column C	54.83
							Mean of column D	30.78
							Difference between means (D - C) ± SEM	-24.06 ± 5.753
							95% confidence interval	-36.06 to -12.05
							R squared (eta squared)	0.4664
							F test to compare variances
							F, DFn, Dfd	2.960, 11, 9
							P value	0.1142
							P value summary	ns
							Significantly different (P < 0.05)?	No
							Normality of Residuals
							Test name	Statistics	P value	Passed normality test (alpha=0.05)?	P value summary
							Anderson-Darling (A2*)	0.4053	0.3236	Yes	ns
							D'Agostino-Pearson omnibus (K2)	2.784	0.2486	Yes	ns
							Shapiro-Wilk (W)	0.9419	0.2161	Yes	ns
							Kolmogorov-Smirnov (distance)	0.1234	0.1	Yes	ns
							Data analyzed
							Sample size, column C	10
							Sample size, column D	12

## Sheet: Fig. S6j
		Vehicle-WT cell	Aldometanib-WT cell	Vehicle-KO cell	Aldometanib-KO cell		Table Analyzed	body weight of ko-cell wt-mice
		23.3	19.3	21.9	22
		25.4	18.8	26.6	20.2		Column B	Aldometanib-WT cell
		23.5	19.9	25.2	21		vs.	vs.
		25.7	21.9	24.5	20		Column A	Vehicle-WT cell
		24.7	19.9	23.9	20.8
		23.7	20.9	26	19.4		Unpaired t test
		21.5	20.5	21.7	18.8		P value	<0.0001
		24.3	19.4	21	20.3		P value summary	****
		24.2	19.8	24.4	17.9		Significantly different (P < 0.05)?	Yes
		23.4	19.9	22.9	18.5		One- or two-tailed P value?	Two-tailed
		26.1	19.9		20.5		t, df	t=8.985, df=22
		23			19.5
		23.3					How big is the difference?
							Mean of column A	24.01
							Mean of column B	20.02
		Vehicle-WT cell	Aldometanib-WT cell	Vehicle-KO cell	Aldometanib-KO cell		Difference between means (B - A) ± SEM	-3.990 ± 0.4440
	Number of values	13	11	10	12		95% confidence interval	-4.910 to -3.069
							R squared (eta squared)	0.7858
	Minimum	21.5	18.8	21	17.9
	25% Percentile	23.3	19.4	21.85	18.95		F test to compare variances
	Median	23.7	19.9	24.15	20.1		F, DFn, Dfd	2.228, 12, 10
	75% Percentile	25.05	20.5	25.4	20.73		P value	0.2137
	Maximum	26.1	21.9	26.6	22		P value summary	ns
	Range	4.6	3.1	5.6	4.1		Significantly different (P < 0.05)?	No
	Mean	24.01	20.02	23.81	19.91		Normality of Residuals
	Std. Deviation	1.252	0.8388	1.891	1.153		Test name	Statistics	P value	Passed normality test (alpha=0.05)?	P value summary
	Std. Error of Mean	0.3472	0.2529	0.5979	0.3329		Anderson-Darling (A2*)	0.5324	0.1557	Yes	ns
							D'Agostino-Pearson omnibus (K2)	0.7452	0.6889	Yes	ns
	Lower 95% CI of mean	23.25	19.45	22.46	19.18		Shapiro-Wilk (W)	0.9526	0.3088	Yes	ns
	Upper 95% CI of mean	24.76	20.58	25.16	20.64		Kolmogorov-Smirnov (distance)	0.1694	0.0731	Yes	ns
							Data analyzed
							Sample size, column A	13
							Sample size, column B	11
							Table Analyzed	body weight of ko-cell wt-mice
							Column D	Aldometanib-KO cell
							vs.	vs.
							Column C	Vehicle-KO cell
							Unpaired t test
							P value	<0.0001
							P value summary	****
							Significantly different (P < 0.05)?	Yes
							One- or two-tailed P value?	Two-tailed
							t, df	t=5.957, df=20
							How big is the difference?
							Mean of column C	23.81
							Mean of column D	19.91
							Difference between means (D - C) ± SEM	-3.902 ± 0.6550
							95% confidence interval	-5.268 to -2.535
							R squared (eta squared)	0.6396
							F test to compare variances
							F, DFn, Dfd	2.688, 9, 11
							P value	0.1252
							P value summary	ns
							Significantly different (P < 0.05)?	No
							Normality of Residuals
							Test name	Statistics	P value	Passed normality test (alpha=0.05)?	P value summary
							Anderson-Darling (A2*)	0.1955	0.8775	Yes	ns
							D'Agostino-Pearson omnibus (K2)	0.3383	0.8444	Yes	ns
							Shapiro-Wilk (W)	0.9789	0.898	Yes	ns
							Kolmogorov-Smirnov (distance)	0.1149	0.1	Yes	ns
							Data analyzed
							Sample size, column C	10
							Sample size, column D	12

## Sheet: Fig. S6k
		Vehicle-WT cell	Aldometanib-WT cell	Vehicle-KO cell	Aldometanib-KO cell		Table Analyzed	tumor/body weight of ko-cell wt-mice
		6.3	2.41	5.5	0.47
		7.44	1.09	6	0.64		Column B	Aldometanib-WT cell
		5.56	1.52	6.32	4.55		vs.	vs.
		3.18	1.21	3.32	5.07		Column A	Vehicle-WT cell
		4.35	1.93	3.32	1.54
		8.62	0.61	6.28	1.82		Unpaired t test
		6	0.66	6.39	5.78		P value	0.0001
		4.91	3.86	2.52	1.21		P value summary	***
		1.79	3.79	5.15	4.85		Significantly different (P < 0.05)?	Yes
		8.6	2.22	6.43	0.58		One- or two-tailed P value?	Two-tailed
		7.15	5.55		0.48		t, df	t=4.659, df=22
		6.46			3.53
		4.3					How big is the difference?
							Mean of column A	5.743
							Mean of column B	2.259
		Vehicle-WT cell	Aldometanib-WT cell	Vehicle-KO cell	Aldometanib-KO cell		Difference between means (B - A) ± SEM	-3.484 ± 0.7478
	Number of values	13	11	10	12		95% confidence interval	-5.035 to -1.933
							R squared (eta squared)	0.4967
	Minimum	1.79	0.61	2.52	0.47
	25% Percentile	4.325	1.09	3.32	0.595		F test to compare variances
	Median	6	1.93	5.75	1.68		F, DFn, Dfd	1.695, 12, 10
	75% Percentile	7.295	3.79	6.338	4.775		P value	0.4112
	Maximum	8.62	5.55	6.43	5.78		P value summary	ns
	Range	6.83	4.94	3.91	5.31		Significantly different (P < 0.05)?	No
	Mean	5.743	2.259	5.123	2.543		Normality of Residuals
	Std. Deviation	2.024	1.554	1.501	2.057		Test name	Statistics	P value	Passed normality test (alpha=0.05)?	P value summary
	Std. Error of Mean	0.5612	0.4686	0.4746	0.5937		Anderson-Darling (A2*)	0.2247	0.7993	Yes	ns
							D'Agostino-Pearson omnibus (K2)	0.003454	0.9983	Yes	ns
	Lower 95% CI of mean	4.52	1.215	4.049	1.237		Shapiro-Wilk (W)	0.9777	0.8508	Yes	ns
	Upper 95% CI of mean	6.966	3.303	6.197	3.85		Kolmogorov-Smirnov (distance)	0.09446	0.1	Yes	ns
							Data analyzed
							Sample size, column A	13
							Sample size, column B	11
							Table Analyzed	tumor/body weight of ko-cell wt-mice
							Column D	Aldometanib-KO cell
							vs.	vs.
							Column C	Vehicle-KO cell
							Unpaired t test
							P value	0.0036
							P value summary	**
							Significantly different (P < 0.05)?	Yes
							One- or two-tailed P value?	Two-tailed
							t, df	t=3.297, df=20
							How big is the difference?
							Mean of column C	5.123
							Mean of column D	2.543
							Difference between means (D - C) ± SEM	-2.580 ± 0.7825
							95% confidence interval	-4.212 to -0.9474
							R squared (eta squared)	0.3521
							F test to compare variances
							F, DFn, Dfd	1.877, 11, 9
							P value	0.3535
							P value summary	ns
							Significantly different (P < 0.05)?	No
							Normality of Residuals
							Test name	Statistics	P value	Passed normality test (alpha=0.05)?	P value summary
							Anderson-Darling (A2*)	0.6729	0.068	Yes	ns
							D'Agostino-Pearson omnibus (K2)	5.071	0.0792	Yes	ns
							Shapiro-Wilk (W)	0.9239	0.0915	Yes	ns
							Kolmogorov-Smirnov (distance)	0.1622	0.1	Yes	ns
							Data analyzed
							Sample size, column C	10
							Sample size, column D	12

[truncated: 11 more sheets: Fig. S6l, Fig. S6m, Fig. S6n, Fig. S6o, Fig. S6p, Fig. S6q, Fig. S6r, Fig. S6s, Fig. S6t, Fig. S6u, Fig. S6v]
