# Supplementary material for: Glucose starvation mimetic aldometanib removes immune barriers permitting mice with hepatocellular carcinoma to live to normal ages
Source: Cell Res. 2025 Nov 25;35(12):934–53. doi: 10.1038/s41422-025-01195-4 (PMC12690099; doi:10.1038/s41422-025-01195-4)
Supplement: Supplementary file 20 — Source Data [file 41422_2025_1195_MOESM20_ESM.zip › Source Data/Source Data Fig. S7.xlsx]

## Sheet: Fig. S7a
		aldometanib concentration of DEN-HFD mice
		AM 10:00						PM 10:00
		serum		para-tumour		tumour		serum		para-tumour		tumour
		vehicle	aldometanoib	vehicle	aldometanoib	vehicle	aldometanoib	vehicle	aldometanoib	vehicle	aldometanoib	vehicle	aldometanoib
		0.1	38.8	0	19.8	0	10.8	0.1	11.4	0	9.1	0	13.5
		0.2	38.8	0	16.8	0	10.2	0	10.5	0	17.2	0	8.9
		0.7	62.3	0	16.9	0	12.9	0.8	20.6	0	12.2	0	10.9
		1.3	56.6	0	59.1	0	52.5	0.5	22.1	0	17.7	0	12.9
		0.1	26.9	0	54.9	0	82.4	0	18.8	0	13.4	0	11.3
		0.1	23.3	0	50.5	0	71	0	18.4	0	11.1	0	12

## Sheet: Fig. S7b
		aldometanib concentration of Hepa1-6-transplanted mice
		AM 10:00						PM 10:00
		serum		para-tumour		tumour		serum		para-tumour		tumour
		vehicle	aldometanoib	vehicle	aldometanoib	vehicle	aldometanoib	vehicle	aldometanoib	vehicle	aldometanoib	vehicle	aldometanoib
		0.1	9.8	0	24.7	0	11.5	0.2	44.3	0	16	0	11
		0	18.1	0	20.9	0	19.5	0.4	28.7	0	14.7	0	14.5
		0.1	42.3	0	48.6	0	35.9	0.1	19	0	15.2	0	14.1
		0	53.9	0	44.5	0	31.3	0	25.3	0	11.9	0	6.7
		0.1	42.7	0	16.9	0	9.5	0.1	13.1	0	9.7	0	6.5
		0	44.8	0	14.4	0	10.5	0.1	13.2	0	9.7	0	6.7
		0	10.7	0	20	0	11.8
		0	11.9	0	23.4	0.1	31.5

## Sheet: Fig. S7c
																									0	10	20	50		Table Analyzed	cell numbers of JHH-7						Number of families	1
	0	10	20	50		Table Analyzed	cell numbers of BNL						Number of families	1										*105 cells	3.35	3.25	3.22	2.94		Data sets analyzed	A-D						Number of comparisons per family	6
*106 cells	1.28	1.2	1.28	1.1		Data sets analyzed	A-D						Number of comparisons per family	6											3.54	3.36	3.46	3.37									Alpha	0.05
	1.31	1.42	1.24	1									Alpha	0.05											3.42	3.37	3.37	3.07		ANOVA summary
	1.5	1.42	1.15	1.21		ANOVA summary																			3.47	3.42	3.13	2.8		F	5.042						Tukey's multiple comparisons test	Mean Diff.	95.00% CI of diff.	Significant?	Summary	Adjusted P Value
	1.42	1.39	1.1	0.929		F	8.3						Tukey's multiple comparisons test	Mean Diff.	95.00% CI of diff.	Below threshold?	Summary	Adjusted P Value												P value	0.0173						0 vs. 10	0.095	-0.2244 to 0.4144	No	ns	0.8135	A-B
						P value	0.0029						0 vs. 10	0.02	-0.1982 to 0.2382	No	ns	0.9926	A-B											P value summary	*						0 vs. 20	0.15	-0.1694 to 0.4694	No	ns	0.5258	A-C
						P value summary	**						0 vs. 20	0.185	-0.03324 to 0.4032	No	ns	0.1075	A-C											Significant diff. among means (P < 0.05)?	Yes						0 vs. 50	0.4	0.08064 to 0.7194	Yes	*	0.0135	A-D
						Significant diff. among means (P < 0.05)?	Yes						0 vs. 50	0.3178	0.09951 to 0.5360	Yes	**	0.0047	A-D											R squared	0.5576						10 vs. 20	0.055	-0.2644 to 0.3744	No	ns	0.9548	B-C
						R squared	0.6748						10 vs. 20	0.165	-0.05324 to 0.3832	No	ns	0.1664	B-C																		10 vs. 50	0.305	-0.01436 to 0.6244	No	ns	0.0629	B-D
													10 vs. 50	0.2978	0.07951 to 0.5160	Yes	**	0.0076	B-D											Brown-Forsythe test							20 vs. 50	0.25	-0.06936 to 0.5694	No	ns	0.1468	C-D
						Brown-Forsythe test							20 vs. 50	0.1328	-0.08549 to 0.3510	No	ns	0.3173	C-D											F (DFn, DFd)	2.068 (3, 12)
						F (DFn, DFd)	0.2506 (3, 12)																							P value	0.1581						Test details	Mean 1	Mean 2	Mean Diff.	SE of diff.	n1	n2	q	DF
						P value	0.8594						Test details	Mean 1	Mean 2	Mean Diff.	SE of diff.	n1	n2	q	DF									P value summary	ns						0 vs. 10	3.445	3.35	0.095	0.1076	4	4	1.249	12
						P value summary	ns						0 vs. 10	1.378	1.358	0.02	0.07351	4	4	0.3848	12									Are SDs significantly different (P < 0.05)?	No						0 vs. 20	3.445	3.295	0.15	0.1076	4	4	1.972	12
						Are SDs significantly different (P < 0.05)?	No						0 vs. 20	1.378	1.193	0.185	0.07351	4	4	3.559	12																0 vs. 50	3.445	3.045	0.4	0.1076	4	4	5.259	12
													0 vs. 50	1.378	1.06	0.3178	0.07351	4	4	6.113	12									Bartlett's test							10 vs. 20	3.35	3.295	0.055	0.1076	4	4	0.7231	12
						Bartlett's test							10 vs. 20	1.358	1.193	0.165	0.07351	4	4	3.174	12									Bartlett's statistic (corrected)	5.014						10 vs. 50	3.35	3.045	0.305	0.1076	4	4	4.01	12
						Bartlett's statistic (corrected)	0.4099						10 vs. 50	1.358	1.06	0.2978	0.07351	4	4	5.728	12									P value	0.1708						20 vs. 50	3.295	3.045	0.25	0.1076	4	4	3.287	12
						P value	0.9382						20 vs. 50	1.193	1.06	0.1328	0.07351	4	4	2.554	12									P value summary	ns
						P value summary	ns																							Are SDs significantly different (P < 0.05)?	No
						Are SDs significantly different (P < 0.05)?	No
																														ANOVA table	SS	DF	MS	F (DFn, DFd)	P value
						ANOVA table	SS	DF	MS	F (DFn, DFd)	P value																			Treatment (between columns)	0.3501	3	0.1167	F (3, 12) = 5.042	P=0.0173
						Treatment (between columns)	0.2691	3	0.0897	F (3, 12) = 8.300	P=0.0029																			Residual (within columns)	0.2777	12	0.02314
						Residual (within columns)	0.1297	12	0.01081																					Total	0.6278	15
						Total	0.3988	15
																														Normality of Residuals
						Normality of Residuals																								Test name	Statistics	P value	Passed normality test (alpha=0.05)?	P value summary
						Test name	Statistics	P value	Passed normality test (alpha=0.05)?	P value summary																				D'Agostino-Pearson omnibus (K2)	2.299	0.3168	Yes	ns
						D'Agostino-Pearson omnibus (K2)	1.733	0.4204	Yes	ns																				Anderson-Darling (A2*)	0.2691	0.6312	Yes	ns
						Anderson-Darling (A2*)	0.4169	0.2915	Yes	ns																				Shapiro-Wilk (W)	0.9672	0.7912	Yes	ns
						Shapiro-Wilk (W)	0.9469	0.4421	Yes	ns																				Kolmogorov-Smirnov (distance)	0.1175	0.1	Yes	ns
						Kolmogorov-Smirnov (distance)	0.1992	0.0897	Yes	ns
																														Data summary
						Data summary																								Number of treatments (columns)	4
						Number of treatments (columns)	4																							Number of values (total)	16
						Number of values (total)	16
	0	10	20	50		Table Analyzed	cell numbers of Hepa1-6						Number of families	1
*106 cells	1.82	1.6	1.46	1.4		Data sets analyzed	A-D						Number of comparisons per family	6											0	10	20	50		Table Analyzed	cell numbers of Mouse primary HCC cells						Number of families	1
	2.01	1.74	1.62	1.6									Alpha	0.05										*106 cells	3.59	3.78	3.37	3.64		Data sets analyzed	A-D						Number of comparisons per family	6
	2.28	1.74	1.68	1.53		ANOVA summary																			4.04	3.93	3.89	3.41									Alpha	0.05
	2.06	1.56	1.57	1.43		F	15.27						Tukey's multiple comparisons test	Mean Diff.	95.00% CI of diff.	Significant?	Summary	Adjusted P Value							3.7	3.59	3.74	3.8		ANOVA summary
						P value	0.0002						0 vs. 10	0.3825	0.1217 to 0.6433	Yes	**	0.0045	A-B						3.68	3.65	3.64	3.65		F	0.4417						Tukey's multiple comparisons test	Mean Diff.	95.00% CI of diff.	Significant?	Summary	Adjusted P Value
						P value summary	***						0 vs. 20	0.46	0.1992 to 0.7208	Yes	**	0.001	A-C											P value	0.7275						0 vs. 10	0.015	-0.3716 to 0.4016	No	ns	0.9994	A-B
						Significant diff. among means (P < 0.05)?	Yes						0 vs. 50	0.5525	0.2917 to 0.8133	Yes	***	0.0002	A-D											P value summary	ns						0 vs. 20	0.0925	-0.2941 to 0.4791	No	ns	0.891	A-C
						R squared	0.7924						10 vs. 20	0.0775	-0.1833 to 0.3383	No	ns	0.814	B-C											Significant diff. among means (P < 0.05)?	No						0 vs. 50	0.1275	-0.2591 to 0.5141	No	ns	0.7636	A-D
													10 vs. 50	0.17	-0.09077 to 0.4308	No	ns	0.2647	B-D											R squared	0.09944						10 vs. 20	0.0775	-0.3091 to 0.4641	No	ns	0.9316	B-C
						Brown-Forsythe test							20 vs. 50	0.0925	-0.1683 to 0.3533	No	ns	0.7228	C-D																		10 vs. 50	0.1125	-0.2741 to 0.4991	No	ns	0.823	B-D
						F (DFn, DFd)	0.6384 (3, 12)																							Brown-Forsythe test							20 vs. 50	0.035	-0.3516 to 0.4216	No	ns	0.9928	C-D
						P value	0.6046						Test details	Mean 1	Mean 2	Mean Diff.	SE of diff.	n1	n2	q	DF									F (DFn, DFd)	0.1409 (3, 12)
						P value summary	ns						0 vs. 10	2.043	1.66	0.3825	0.08783	4	4	6.159	12									P value	0.9336						Test details	Mean 1	Mean 2	Mean Diff.	SE of diff.	n1	n2	q	DF
						Are SDs significantly different (P < 0.05)?	No						0 vs. 20	2.043	1.583	0.46	0.08783	4	4	7.407	12									P value summary	ns						0 vs. 10	3.753	3.738	0.015	0.1302	4	4	0.1629	12
													0 vs. 50	2.043	1.49	0.5525	0.08783	4	4	8.896	12									Are SDs significantly different (P < 0.05)?	No						0 vs. 20	3.753	3.66	0.0925	0.1302	4	4	1.005	12
						Bartlett's test							10 vs. 20	1.66	1.583	0.0775	0.08783	4	4	1.248	12																0 vs. 50	3.753	3.625	0.1275	0.1302	4	4	1.385	12
						Bartlett's statistic (corrected)	2.358						10 vs. 50	1.66	1.49	0.17	0.08783	4	4	2.737	12									Bartlett's test							10 vs. 20	3.738	3.66	0.0775	0.1302	4	4	0.8418	12
						P value	0.5016						20 vs. 50	1.583	1.49	0.0925	0.08783	4	4	1.489	12									Bartlett's statistic (corrected)	0.4767						10 vs. 50	3.738	3.625	0.1125	0.1302	4	4	1.222	12
						P value summary	ns																							P value	0.924						20 vs. 50	3.66	3.625	0.035	0.1302	4	4	0.3802	12
						Are SDs significantly different (P < 0.05)?	No																							P value summary	ns
																														Are SDs significantly different (P < 0.05)?	No
						ANOVA table	SS	DF	MS	F (DFn, DFd)	P value
						Treatment (between columns)	0.7066	3	0.2355	F (3, 12) = 15.27	P=0.0002																			ANOVA table	SS	DF	MS	F (DFn, DFd)	P value
						Residual (within columns)	0.1852	12	0.01543																					Treatment (between columns)	0.04492	3	0.01498	F (3, 12) = 0.4417	P=0.7275
						Total	0.8918	15																						Residual (within columns)	0.4069	12	0.0339
																														Total	0.4518	15
						Normality of Residuals
						Test name	Statistics	P value	Passed normality test (alpha=0.05)?	P value summary																				Normality of Residuals
						D'Agostino-Pearson omnibus (K2)	0.4468	0.7998	Yes	ns																				Test name	Statistics	P value	Passed normality test (alpha=0.05)?	P value summary
						Anderson-Darling (A2*)	0.1739	0.9101	Yes	ns																				D'Agostino-Pearson omnibus (K2)	0.3443	0.8418	Yes	ns
						Shapiro-Wilk (W)	0.9842	0.9882	Yes	ns																				Anderson-Darling (A2*)	0.1468	0.9565	Yes	ns
						Kolmogorov-Smirnov (distance)	0.09856	0.1	Yes	ns																				Shapiro-Wilk (W)	0.9802	0.9651	Yes	ns
																														Kolmogorov-Smirnov (distance)	0.106	0.1	Yes	ns
						Data summary
						Number of treatments (columns)	4																							Data summary
						Number of values (total)	16																							Number of treatments (columns)	4
																														Number of values (total)	16
	0	10	20	50		Table Analyzed	cell numbers of huh7						Number of families	1
*105 cells	2.99	2.76	2.25	2.08		Data sets analyzed	A-D						Number of comparisons per family	6
	2.95	2.42	2.55	2.42									Alpha	0.05
	3.06	2.72	2.64	2.54		ANOVA summary
	2.9	2.45	2.58	2.6		F	8.176						Tukey's multiple comparisons test	Mean Diff.	95.00% CI of diff.	Significant?	Summary	Adjusted P Value
						P value	0.0031						0 vs. 10	0.3875	0.02344 to 0.7516	Yes	*	0.0359	A-B
						P value summary	**						0 vs. 20	0.47	0.1059 to 0.8341	Yes	*	0.0111	A-C
						Significant diff. among means (P < 0.05)?	Yes						0 vs. 50	0.565	0.2009 to 0.9291	Yes	**	0.0029	A-D
						R squared	0.6715						10 vs. 20	0.0825	-0.2816 to 0.4466	No	ns	0.9054	B-C
													10 vs. 50	0.1775	-0.1866 to 0.5416	No	ns	0.496	B-D
						Brown-Forsythe test							20 vs. 50	0.095	-0.2691 to 0.4591	No	ns	0.8643	C-D
						F (DFn, DFd)	0.8515 (3, 12)
						P value	0.4922						Test details	Mean 1	Mean 2	Mean Diff.	SE of diff.	n1	n2	q	DF
						P value summary	ns						0 vs. 10	2.975	2.588	0.3875	0.1226	4	4	4.469	12
						Are SDs significantly different (P < 0.05)?	No						0 vs. 20	2.975	2.505	0.47	0.1226	4	4	5.421	12
													0 vs. 50	2.975	2.41	0.565	0.1226	4	4	6.516	12
						Bartlett's test							10 vs. 20	2.588	2.505	0.0825	0.1226	4	4	0.9515	12
						Bartlett's statistic (corrected)	3.287						10 vs. 50	2.588	2.41	0.1775	0.1226	4	4	2.047	12
						P value	0.3494						20 vs. 50	2.505	2.41	0.095	0.1226	4	4	1.096	12
						P value summary	ns
						Are SDs significantly different (P < 0.05)?	No
						ANOVA table	SS	DF	MS	F (DFn, DFd)	P value
						Treatment (between columns)	0.7376	3	0.2459	F (3, 12) = 8.176	P=0.0031
						Residual (within columns)	0.3609	12	0.03007
						Total	1.098	15
						Normality of Residuals
						Test name	Statistics	P value	Passed normality test (alpha=0.05)?	P value summary
						D'Agostino-Pearson omnibus (K2)	2.184	0.3356	Yes	ns
						Anderson-Darling (A2*)	0.4487	0.2419	Yes	ns
						Shapiro-Wilk (W)	0.9238	0.1938	Yes	ns
						Kolmogorov-Smirnov (distance)	0.1507	0.1	Yes	ns
						Data summary
						Number of treatments (columns)	4
						Number of values (total)	16

## Sheet: Fig. S7e
	Huh7 (%)	Early apoptosis								Late apoptosis								Necrosis								total cell death
		0	50	100	200	400	800	1000	5000	0	50	100	200	400	800	1000	5000	0	50	100	200	400	800	1000	5000	0	50	100	200	400	800	1000	5000
		0.9	4.49	6.43	7.1	5.16	8.79	4.3	1.18	0.53	0.49	0.51	0.92	0.51	0.62	0.67	0.22	5.51	3.16	4.01	3.19	3.34	2.66	4.25	4.88	6.94	8.14	10.95	11.21	9.01	12.07	9.22	6.28
		1.03	5.09	6.93	8.24	5.18	8.82	4.5	0.98	0.56	0.56	0.63	0.68	0.58	0.82	0.58	0.13	5.06	3.2	3.92	4.1	3.67	3.03	5.26	4.53	6.65	8.85	11.48	13.02	9.43	12.67	10.34	5.64
		0.97	4.42	6.69	8.5	5.33	9.03	4.32	1.13	0.48	0.59	0.64	0.88	0.48	0.75	0.56	0.21	5.2	2.97	4.03	3.05	3.3	2.84	3.5	4.7	6.65	7.98	11.36	12.43	9.11	12.62	8.38	6.04

## Sheet: Fig. S7f
	JHH-7 (%)	Early apoptosis								Late apoptosis								Necrosis								total cell death
		0	50	100	200	400	800	1000	5000	0	50	100	200	400	800	1000	5000	0	50	100	200	400	800	1000	5000	0	50	100	200	400	800	1000	5000
		3.41	4.12	3.56	1.63	1.93	2.3	1.97	2.09	0.36	0.56	0.44	0.38	0.5	0.42	0.56	0.7	2.29	2.08	2.56	4.01	2.83	3.82	5.04	2.23	6.06	6.76	6.56	6.02	5.26	6.54	7.57	5.02
		3.13	4.07	3.78	1.45	1.71	2.44	1.91	1.76	0.26	0.37	0.5	0.42	0.49	0.76	0.72	0.65	2.06	2.33	1.86	4.44	3.04	3.42	5.06	2.28	5.45	6.77	6.14	6.31	5.24	6.62	7.69	4.69
		3.66	3.89	3.6	1.84	1.92	2.42	1.89	2.23	0.31	0.45	0.47	0.38	0.62	0.53	0.76	0.55	2.15	1.89	2.16	4.03	2.98	3.07	3.97	2.08	6.12	6.23	6.23	6.25	5.52	6.02	6.62	4.86

## Sheet: Fig. S7g
	Hepa1-6 (%)	Early apoptosis								Late apoptosis								Necrosis								total cell death
		0	50	100	200	400	800	1000	5000	0	50	100	200	400	800	1000	5000	0	50	100	200	400	800	1000	5000	0	50	100	200	400	800	1000	5000
		2.2	3.81	2.67	2.43	3.03	2.68	3.88	1.63	0.43	0.21	0.32	0.21	0.31	0.26	0.3	0.18	0.5	0.55	0.8	0.74	1.21	1.3	0.4	0.86	3.13	4.57	3.79	3.38	4.55	4.24	4.58	2.67
		2.41	3.83	2.92	2.7	3.08	2.66	3.4	1.76	0.33	0.26	0.24	0.23	0.24	0.16	0.19	0.18	0.62	0.66	0.75	0.6	1.21	1.07	0.46	0.74	3.36	4.75	3.91	3.53	4.53	3.89	4.05	2.68
		2.46	3.84	2.51	2.71	2.89	2.62	3.2	1.69	0.37	0.24	0.33	0.25	0.24	0.27	0.33	0.17	0.46	0.6	0.66	0.55	1.11	1.22	0.42	0.8	3.29	4.68	3.5	3.51	4.24	4.11	3.95	2.66

## Sheet: Fig. S7h
	mouse primary HCC cells (%)	Early apoptosis								Late apoptosis								Necrosis								total cell death
		0	50	100	200	400	800	1000	5000	0	50	100	200	400	800	1000	5000	0	50	100	200	400	800	1000	5000	0	50	100	200	400	800	1000	5000
		0.55	0.47	0.56	0.66	0.58	0.58	0.51	0.46	1.97	1.99	1.56	1.89	1.81	1.74	2.41	1.86	6.33	6.45	5.39	5.15	5.2	5.19	5.42	5.51	8.85	8.91	7.51	7.7	7.59	7.51	8.34	7.83
		0.57	0.43	0.55	0.49	0.56	0.68	0.58	0.56	1.8	2.27	1.69	1.96	1.6	1.93	2.03	1.65	6.41	5.6	6.12	5.29	5.04	5.7	5.46	5.06	8.78	8.3	8.36	7.74	7.2	8.31	8.07	7.27
		0.63	0.6	0.46	0.57	0.59	0.5	0.72	0.53	1.67	2.37	1.74	2.06	1.92	1.83	2.42	2.09	6.66	5.78	5.5	5.2	5.31	5.25	5.5	5.44	8.96	8.75	7.7	7.83	7.82	7.58	8.64	8.06

## Sheet: Fig. S7i
		BNL (%)
		.
		Early apoptosis								Late apoptosis								Necrosis
		0	50	100	200	400	800	1000	5000	0	50	100	200	400	800	1000	5000	0	50	100	200	400	800	1000	5000
		5.44	7.81	9.49	9.3	10.6	8.26	10.6	8.48	1.27	3.33	1.22	1.81	1.75	2.54	2.13	1.79	4.33	2.92	2.04	2.56	2.63	2.46	5.32	1.93
		6.12	7.54	9.49	9.75	10.5	8.53	10.5	8.66	0.87	3.28	1.1	1.87	1.99	2.94	1.7	1.56	4.63	3.52	1.91	2.31	2.6	2.2	4.05	1.89
		5.67	8.39	10	9.31	10.4	8.88	11.2	8.96	1.41	2.91	1.19	1.7	1.8	2.75	1.89	1.66	4.31	4.7	1.94	2.37	2.05	2.38	3.75	2.09
									total cell death
									0	50	100	200	400	800	1000	5000
									11.04	14.06	12.75	13.67	14.98	13.26	18.05	12.2
									11.62	14.34	12.5	13.93	15.09	13.67	16.25	12.11
									11.39	16	13.13	13.38	14.25	14.01	16.84	12.71

## Sheet: Fig. S7j
	Huh7 (%)																	Percentage of viable cells (%)
	Early apotosis				Late apotosis				Necroptosis				Total cell death
	0	10	20	50	0	10	20	50	0	10	20	50	0	10	20	50		0	10	20	50
	15.4	17.2	13	16	2.18	2.16	3.45	2.34	2.43	3.28	3.22	2.13	20.01	22.64	19.67	20.47		79.99	77.36	80.33	79.53
	18.4	20.3	16.1	18.5	2.56	2.73	3.33	2.49	3.41	4.09	4.13	3.2	24.37	27.12	23.56	24.19		75.63	72.88	76.44	75.81
	18.3	19.6	16	19.3	2.51	2.53	3.42	2.62	3.29	4.54	4.11	3	24.1	26.67	23.53	24.92		75.9	73.33	76.47	75.08

## Sheet: Fig. S7k
	JHH-7 (%)																	Percentage of viable cells (%)
	Early apotosis				Late apotosis				Necroptosis				Total cell death
	0	10	20	50	0	10	20	50	0	10	20	50	0	10	20	50		0	10	20	50
	0.43	0.51	0.45	0.62	0.27	0.22	0.21	0.23	3.89	1.95	1.74	1.52	4.59	2.68	2.4	2.37		95.41	97.32	97.6	97.63
	0.41	0.42	0.56	0.58	0.3	0.24	0.28	0.24	4.58	5.08	2.99	3.02	5.29	5.74	3.83	3.84		94.71	94.26	96.17	96.16
	0.48	0.55	0.64	0.67	0.27	0.28	0.31	0.28	2.28	2.2	2.36	2.28	3.03	3.03	3.31	3.23		96.97	96.97	96.69	96.77

[truncated: 2 more sheets: Fig. S7l, Fig. S7m]
