# Supplementary material for: Glucose starvation mimetic aldometanib removes immune barriers permitting mice with hepatocellular carcinoma to live to normal ages
Source: Cell Res. 2025 Nov 25;35(12):934–53. doi: 10.1038/s41422-025-01195-4 (PMC12690099; doi:10.1038/s41422-025-01195-4)
Supplement: Supplementary file 20 — Source Data [file 41422_2025_1195_MOESM20_ESM.zip › Source Data/Source Data Fig. S8.xlsx]

## Sheet: Fig. S8c
	CD3+CD8+ T cells in tumor per mg				DEN-HFD mice						% of CD45+ CD3+ CD8+ T in mononuclear cells					DEN-HFD mice
	Vehicle	Aldometanib			Vehicle	Aldometanib					Vehicle	Aldometanib
	0.353057	0.323737		Number of values	18	18					2.53227	2.04417			Vehicle	Aldometanib
	0.331758	0.315624									2.37951	1.99294		Number of values	18	18
	0.357889	0.34136		Minimum	0.1743	0.2885					2.56693	2.15544
	0.180799	0.288481		25% Percentile	0.1871	0.3217					2.29181	2.0885		Minimum	2.029	1.941
	0.176372	0.291557		Median	0.2569	0.3456					2.2357	2.11077		25% Percentile	2.223	2.078
	0.174267	0.300957		75% Percentile	0.297	0.4025					2.20902	2.17883		Median	2.274	2.158
	0.268078	0.342829		Maximum	0.3579	0.5013					2.22711	2.16086		75% Percentile	2.416	2.267
	0.271479	0.33338									2.25536	2.1013		Maximum	2.567	2.443
	0.303813	0.378909		Mean	0.2513	0.3641					2.52399	2.38828
	0.213807	0.325869		Std. Deviation	0.06351	0.06135					2.2281	2.04832		Mean	2.299	2.172
	0.194728	0.367964		Std. Error of Mean	0.01497	0.01446					2.02928	2.31292		Std. Deviation	0.1618	0.1351
	0.245649	0.348375									2.55992	2.18979		Std. Error of Mean	0.03814	0.03185
	0.188861	0.393355		Lower 95% CI	0.2197	0.3335					2.12532	2.14196
	0.181731	0.35652		Upper 95% CI	0.2828	0.3946					2.04508	1.94139		Lower 95% CI	2.219	2.104
	0.205224	0.430026									2.30945	2.34166		Upper 95% CI	2.38	2.239
	0.292854	0.450817									2.29862	2.19726
	0.287499	0.461987									2.2566	2.2517
	0.294702	0.501325									2.31313	2.44343
	Table Analyzed	CD3+CD8+ T cells in tumor per mg
										Table Analyzed	% of CD45+ CD3+ CD8+ T in mononuclear cells
	Column B	Aldometanib
	vs.	vs.								Column B	Aldometanib
	Column A	Vehicle								vs.	vs.
										Column A	Vehicle
	Unpaired t test
	P value	<0.0001								Unpaired t test
	P value summary	****								P value	0.0148
	Significantly different (P < 0.05)?	Yes								P value summary	*
	One- or two-tailed P value?	Two-tailed								Significantly different (P < 0.05)?	Yes
	t, df	t=5.420, df=34								One- or two-tailed P value?	Two-tailed
										t, df	t=2.569, df=34
	How big is the difference?
	Mean of column A	0.2513								How big is the difference?
	Mean of column B	0.3641								Mean of column A	2.299
	Difference between means (B - A) ± SEM	0.1128 ± 0.02081								Mean of column B	2.172
	95% confidence interval	0.07051 to 0.1551								Difference between means (B - A) ± SEM	-0.1276 ± 0.04969
	R squared (eta squared)	0.4635								95% confidence interval	-0.2286 to -0.02667
										R squared (eta squared)	0.1626
	F test to compare variances
	F, DFn, Dfd	1.072, 17, 17								F test to compare variances
	P value	0.8884								F, DFn, Dfd	1.434, 17, 17
	P value summary	ns								P value	0.4649
	Significantly different (P < 0.05)?	No								P value summary	ns
										Significantly different (P < 0.05)?	No
	Normality of Residuals
	Test name	Statistics	P value	Passed normality test (alpha=0.05)?	P value summary					Normality of Residuals
	Anderson-Darling (A2*)	0.7253	0.0534	Yes	ns					Test name	Statistics	P value	Passed normality test (alpha=0.05)?	P value summary
	D'Agostino-Pearson omnibus (K2)	3.602	0.1651	Yes	ns					Anderson-Darling (A2*)	0.6994	0.0621	Yes	ns
	Shapiro-Wilk (W)	0.931	0.0268	No	*					D'Agostino-Pearson omnibus (K2)	0.9418	0.6245	Yes	ns
	Kolmogorov-Smirnov (distance)	0.1174	>0.1000	Yes	ns					Shapiro-Wilk (W)	0.9482	0.0915	Yes	ns
										Kolmogorov-Smirnov (distance)	0.153	0.0326	No	*
	Data analyzed
	Sample size, column A	18								Data analyzed
	Sample size, column B	18								Sample size, column A	18
										Sample size, column B	18

## Sheet: Fig. S8d
		number of CD8+ T cells in hepa1-6 tumor											% of CD8 T cells in mononuclear cells
		Vehicle	Aldometanib				Vehicle	Aldometanib					Vehicle	Aldometanib
		5.89777	13.5508			Number of values	18	18					3.35101	8.22729
		6.10237	10.4319										3.39021	6.56821
		4.86322	11.6379			Minimum	2.46	4.312					2.71688	7.15101
		5.53233	11.0134			25% Percentile	3.54	7.182					3.82899	7.86674
		5.25552	12.0104			Median	4.104	9.42					3.84275	8.14265
		4.82011	12.2802			75% Percentile	4.961	12.42					3.64186	7.98712
		3.51395	12.8368			Maximum	6.102	13.86					2.14466	7.6014
		3.8863	13.8442										2.42311	7.74252
		3.54875	13.8608			Mean	4.276	9.613					2.22868	7.62468
		4.03561	7.51561			Std. Deviation	1.026	3.127					3.53446	6.26301
		3.69083	7.17683			Std. Error of Mean	0.2418	0.7371					2.94388	6.69838
		4.52373	7.18424										3.42475	6.57381
		4.17295	4.6758			Lower 95% CI	3.766	8.058					3.54307	4.02639
		4.0171	7.15994			Upper 95% CI	4.787	11.17					3.31687	5.33233
		4.672	4.31245										3.504	3.96106
		2.46026	7.93493										1.55328	4.73824
		3.30778	8.40827										2.03446	5.28003
		2.6755	7.19533										1.71184	4.89752
	Table Analyzed	number of CD8+ T cells in hepa1-6 tumor																Vehicle	Aldometanib
											Table Analyzed	% of CD8 T cells in mononuclear cells					Number of values	18	18
	Column B	Aldometanib
	vs.	vs.									Column B	Aldometanib					Minimum	1.553	3.961
	Column A	Vehicle									vs.	vs.					25% Percentile	2.208	5.184
											Column A	Vehicle					Median	3.334	6.636
	Unpaired t test with Welch's correction																75% Percentile	3.537	7.774
	P value	<0.0001									Unpaired t test with Welch's correction						Maximum	3.843	8.227
	P value summary	****									P value	<0.0001
	Significantly different (P < 0.05)?	Yes									P value summary	****					Mean	2.952	6.482
	One- or two-tailed P value?	Two-tailed									Significantly different (P < 0.05)?	Yes					Std. Deviation	0.7509	1.443
	Welch-corrected t, df	t=6.878, df=20.62									One- or two-tailed P value?	Two-tailed					Std. Error of Mean	0.177	0.3401
											Welch-corrected t, df	t=9.208, df=25.58
	How big is the difference?																Lower 95% CI	2.579	5.765
	Mean of column A	4.276									How big is the difference?						Upper 95% CI	3.325	7.2
	Mean of column B	9.613									Mean of column A	2.952
	Difference between means (B - A) ± SEM	5.336 ± 0.7758									Mean of column B	6.482
	95% confidence interval	3.721 to 6.952									Difference between means (B - A) ± SEM	3.530 ± 0.3834
	R squared (eta squared)	0.6965									95% confidence interval	2.742 to 4.319
											R squared (eta squared)	0.7682
	F test to compare variances
	F, DFn, Dfd	9.290, 17, 17									F test to compare variances
	P value	<0.0001									F, DFn, Dfd	3.692, 17, 17
	P value summary	****									P value	0.0102
	Significantly different (P < 0.05)?	Yes									P value summary	*
											Significantly different (P < 0.05)?	Yes
	Data analyzed
	Sample size, column A	18									Data analyzed
	Sample size, column B	18									Sample size, column A	18
											Sample size, column B	18

## Sheet: Fig. S8e
				day9 day14 tumor weight (g)
								Table Analyzed	day9 day14 tumor weight				day9-veh	day9-aldometanib			Table Analyzed	day9 day14 tumor weight				day14-veh	day14-aldometanib
			day9-veh	day9-aldometanib	day14-veh	day14-aldometanib						Number of values	10	10							Number of values	7	7
			0.152	0.114	1.6295	0.6142		Column B	day9-aldometanib								Column D	day14-aldometanib
			1.103	0.274	1.4373	0.4608		vs.	vs.			Minimum	0.138	0.032			vs.	vs.			Minimum	0.1861	0.091
			0.797	0.152	1.3401	0.2567		Column A	day9-veh			25% Percentile	0.1508	0.06425			Column C	day14-veh			25% Percentile	0.3075	0.1652
			0.228	0.065	1.1684	0.2193						Median	0.2095	0.109							Median	1.168	0.242
			0.4	0.032	0.6696	0.242		Mann Whitney test				75% Percentile	0.4993	0.2328			Unpaired t test with Welch's correction				75% Percentile	1.437	0.4608
			0.255	0.062	0.3075	0.1652		P value	0.0374			Maximum	1.103	0.475			P value	0.0209			Maximum	1.63	0.6142
			0.138	0.475	0.1861	0.091		Exact or approximate P value?	Exact								P value summary	*
			0.191	0.104				P value summary	*			Mean	0.3564	0.157			Significantly different (P < 0.05)?	Yes			Mean	0.9626	0.2927
			0.153	0.219				Significantly different (P < 0.05)?	Yes			Std. Deviation	0.3304	0.1348			One- or two-tailed P value?	Two-tailed			Std. Deviation	0.5734	0.1816
			0.147	0.073				One- or two-tailed P value?	Two-tailed			Std. Error of Mean	0.1045	0.04262			Welch-corrected t, df	t=2.947, df=7.191			Std. Error of Mean	0.2167	0.06863
								Sum of ranks in column A,B	132.5 , 77.50
								Mann-Whitney U	22.5			Lower 95% CI	0.1201	0.06058			How big is the difference?				Lower 95% CI	0.4323	0.1248
												Upper 95% CI	0.5927	0.2534			Mean of column C	0.9626			Upper 95% CI	1.493	0.4607
								Difference between medians									Mean of column D	0.2927
								Median of column A	0.2095, n=10			Mean ranks	13.25	7.75			Difference between means (D - C) ± SEM	-0.6699 ± 0.2273
								Median of column B	0.1090, n=10								95% confidence interval	-1.205 to -0.1352
								Difference: Actual	-0.1005								R squared (eta squared)	0.547
								Difference: Hodges-Lehmann	-0.097
																	F test to compare variances
																	F, DFn, Dfd	9.974, 6, 6
																	P value	0.0131
																	P value summary	*
																	Significantly different (P < 0.05)?	Yes
																	Data analyzed
																	Sample size, column C	7
																	Sample size, column D	7

## Sheet: Fig. S8f
		day9 day14 tumor /body weight (%)
											day9-veh	day9-aldometanib
	day9-veh	day9-aldometanib	day14-veh	day14-aldometanib		Table Analyzed	day9 day14 tumor /body weight			Number of values	10	10			Table Analyzed	day9 day14 tumor /body weight				day14-veh	day14-aldometanib
	0.72	0.62	7.54	3.1															Number of values	7	7
	5.2	1.51	6.5	2.27		Column B	day9-aldometanib			Minimum	0.64	0.18			Column D	day14-aldometanib
	3.8	0.84	6.44	1.3		vs.	vs.			25% Percentile	0.7175	0.34			vs.	vs.			Minimum	0.91	0.45
	1.06	0.34	5.06	1.1		Column A	day9-veh			Median	0.965	0.58			Column C	day14-veh			25% Percentile	1.47	0.84
	1.96	0.18	2.96	1.28						75% Percentile	2.42	1.263							Median	5.06	1.28
	1.15	0.34	1.47	0.84		Mann Whitney test				Maximum	5.2	2.61			Unpaired t test with Welch's correction				75% Percentile	6.5	2.27
	0.64	2.61	0.91	0.45		P value	0.0727								P value	0.0256			Maximum	7.54	3.1
	0.87	0.54				Exact or approximate P value?	Exact			Mean	1.689	0.854			P value summary	*
	0.78	1.18				P value summary	ns			Std. Deviation	1.565	0.7439			Significantly different (P < 0.05)?	Yes			Mean	4.411	1.477
	0.71	0.38				Significantly different (P < 0.05)?	No			Std. Error of Mean	0.4948	0.2353			One- or two-tailed P value?	Two-tailed			Std. Deviation	2.636	0.907
						One- or two-tailed P value?	Two-tailed								Welch-corrected t, df	t=2.784, df=7.401			Std. Error of Mean	0.9965	0.3428
						Sum of ranks in column A,B	129 , 81			Lower 95% CI	0.5696	0.3218
						Mann-Whitney U	26			Upper 95% CI	2.808	1.386			How big is the difference?				Lower 95% CI	1.973	0.6383
															Mean of column C	4.411			Upper 95% CI	6.85	2.316
						Difference between medians				Mean ranks	12.9	8.1			Mean of column D	1.477
						Median of column A	0.9650, n=10								Difference between means (D - C) ± SEM	-2.934 ± 1.054
						Median of column B	0.5800, n=10								95% confidence interval	-5.399 to -0.4695
						Difference: Actual	-0.385								R squared (eta squared)	0.5116
						Difference: Hodges-Lehmann	-0.44
															F test to compare variances
															F, DFn, Dfd	8.449, 6, 6
															P value	0.0201
															P value summary	*
															Significantly different (P < 0.05)?	Yes
															Data analyzed
															Sample size, column C	7
															Sample size, column D	7

## Sheet: Fig. S8g
		% of CD8a in tumor at day9 and 14
		veh-day9	aldo-day9	veh-day14	aldo-day14
		0.249	3.735	0.325	2.67
		0.311	2.356	0.822	1.794
		0.25	3.141	0.728	5.339
		0.268	4.019	0.435	6.539
		0.196	1.06	0.895	3.14
		0.432	1.773	0.015	6.51
		0.343	0.596	0.016	3.836
							veh-day9	aldo-day9								veh-day14	aldo-day14
	Table Analyzed	% of CD8a at day9 and 14				Number of values	7	7		Table Analyzed	% of CD8a at day9 and 14				Number of values	7	7
	Column B	aldo-day9				Minimum	0.196	0.596		Column D	aldo-day14				Minimum	0.015	1.794
	vs.	vs.				25% Percentile	0.249	1.06		vs.	vs.				25% Percentile	0.016	2.67
	Column A	veh-day9				Median	0.268	2.356		Column C	veh-day14				Median	0.435	3.836
						75% Percentile	0.343	3.735							75% Percentile	0.822	6.51
	Unpaired t test with Welch's correction					Maximum	0.432	4.019		Unpaired t test with Welch's correction					Maximum	0.895	6.539
	P value	0.0056								P value	0.0016
	P value summary	**				Mean	0.2927	2.383		P value summary	**				Mean	0.4623	4.261
	Significantly different (P < 0.05)?	Yes				Std. Deviation	0.07742	1.316		Significantly different (P < 0.05)?	Yes				Std. Deviation	0.3665	1.891
	One- or two-tailed P value?	Two-tailed				Std. Error of Mean	0.02926	0.4975		One- or two-tailed P value?	Two-tailed				Std. Error of Mean	0.1385	0.7149
	Welch-corrected t, df	t=4.194, df=6.042								Welch-corrected t, df	t=5.217, df=6.450
						Lower 95% CI	0.2211	1.166							Lower 95% CI	0.1233	2.512
	How big is the difference?					Upper 95% CI	0.3643	3.6		How big is the difference?					Upper 95% CI	0.8013	6.01
	Mean of column A	0.2927								Mean of column C	0.4623
	Mean of column B	2.383								Mean of column D	4.261
	Difference between means (B - A) ± SEM	2.090 ± 0.4984								Difference between means (D - C) ± SEM	3.799 ± 0.7282
	95% confidence interval	0.8727 to 3.308								95% confidence interval	2.047 to 5.551
	R squared (eta squared)	0.7443								R squared (eta squared)	0.8084
	F test to compare variances									F test to compare variances
	F, DFn, Dfd	289.1, 6, 6								F, DFn, Dfd	26.63, 6, 6
	P value	<0.0001								P value	0.0009
	P value summary	****								P value summary	***
	Significantly different (P < 0.05)?	Yes								Significantly different (P < 0.05)?	Yes
	Data analyzed									Data analyzed
	Sample size, column A	7								Sample size, column C	7
	Sample size, column B	7								Sample size, column D	7

## Sheet: Fig. S8h
		nude mice-vehicle	nude mice-aldometanib	Hepa1-6 mice-aldometanib	Hepa1-6 mice-aldometanib
		0.017	0.014	0.000478	4.379
		0.009	0.011	0.000881	2.303
		0.021	0.028	0.001	3.225
		0.011	0.013	0.000122	1.949
		0.003	0.037	0.005	2.915
		Table Analyzed	positive area of CD8a						Compare column means (main column effect)
		Two-way ANOVA	Ordinary						Number of families	1
		Alpha	0.05						Number of comparisons per family	6
									Alpha	0.05
		Source of Variation	% of total variation	P value	P value summary	Significant?
		Row Factor	2.483	0.4384	ns	No			Tukey's multiple comparisons test	Mean Diff.	95.00% CI of diff.	Below threshold?	Summary	Adjusted P Value
		Column Factor	90.17	<0.0001	****	Yes
									nude mice-vehicle vs. nude mice-aldometanib	-0.0084	-0.8901 to 0.8733	No	ns	>0.9999
		ANOVA table	SS (Type III)	DF	MS	F (DFn, DFd)	P value		nude mice-vehicle vs. Hepa1-6 mice-aldometanib	0.0107	-0.8710 to 0.8924	No	ns	>0.9999
		Row Factor	0.8944	4	0.2236	F (4, 12) = 1.014	P=0.4384		nude mice-vehicle vs. Hepa1-6 mice-aldometanib	-2.942	-3.824 to -2.060	Yes	****	<0.0001
		Column Factor	32.48	3	10.83	F (3, 12) = 49.10	P<0.0001		nude mice-aldometanib vs. Hepa1-6 mice-aldometanib	0.0191	-0.8626 to 0.9008	No	ns	0.9999
		Residual	2.646	12	0.2205				nude mice-aldometanib vs. Hepa1-6 mice-aldometanib	-2.934	-3.815 to -2.052	Yes	****	<0.0001
									Hepa1-6 mice-aldometanib vs. Hepa1-6 mice-aldometanib	-2.953	-3.834 to -2.071	Yes	****	<0.0001
		Spearman's test for heteroscedasticity
		Rs of predicted Y vs. |residual|	0.3233
		P value (one tailed)	0.0822						Test details	Mean 1	Mean 2	Mean Diff.	SE of diff.	N1	N2	q	DF
		Passed (P > 0.05)?	Yes
									nude mice-vehicle vs. nude mice-aldometanib	0.0122	0.0206	-0.0084	0.297	5	5	0.04	12
		Normality of Residuals							nude mice-vehicle vs. Hepa1-6 mice-aldometanib	0.0122	0.001496	0.0107	0.297	5	5	0.05097	12
		Test name	Statistics	P value	Passed normality test (alpha=0.05)?	P value summary			nude mice-vehicle vs. Hepa1-6 mice-aldometanib	0.0122	2.954	-2.942	0.297	5	5	14.01	12
		D'Agostino-Pearson omnibus (K2)	6.6	0.0369	No	*			nude mice-aldometanib vs. Hepa1-6 mice-aldometanib	0.0206	0.001496	0.0191	0.297	5	5	0.09098	12
		Anderson-Darling (A2*)	0.7192	0.0509	Yes	ns			nude mice-aldometanib vs. Hepa1-6 mice-aldometanib	0.0206	2.954	-2.934	0.297	5	5	13.97	12
		Shapiro-Wilk (W)	0.9052	0.0517	Yes	ns			Hepa1-6 mice-aldometanib vs. Hepa1-6 mice-aldometanib	0.001496	2.954	-2.953	0.297	5	5	14.06	12
		Kolmogorov-Smirnov (distance)	0.1992	0.0365	No	*
		Data summary
		Number of columns (Column Factor)	4
		Number of rows (Row Factor)	5
		Number of values	20

## Sheet: Fig. S8i
		Teff and Tem																												Tcm
					Table Analyzed	tumor % of CD62L-CD44+ cells in CD3+CD8+ T cells
		Vehicle	Aldometanib											naïve CD8+ T CELLS															Vehicle	Aldometanib
		83.5	93.8		Column B	Aldometanib																							8.58	3.62			Table Analyzed	tumor % of CD62L+CD44+ cells in CD3+CD8+ T cells
		84.8	93.5		vs.	vs.								Vehicle	Aldometanib														6.88	2.47
		84.2	92.9		Column A	Vehicle								3.36	0.91			Table Analyzed	tumor % of CD62L+CD44- cells in CD3+ CD8+ T cell										6.85	3.33			Column B	Aldometanib
		85.6	92.6											4.83	1.18														5.22	4.3			vs.	vs.
		90.5	90.9		Unpaired t test									3.56	1.29			Column B	Aldometanib										3.51	5.2			Column A	Vehicle
		89.6	91.2		P value	<0.0001								2.24	1.18			vs.	vs.										4.71	5.64
		88	89.3		P value summary	****								1.76	1.43			Column A	Vehicle										3.51	5.84			Unpaired t test
		86.9	89.4		Significantly different (P < 0.05)?	Yes								1.74	1.19														5.23	5.59			P value	0.2072
		87.7	89.4		One- or two-tailed P value?	Two-tailed								3.09	1.25			Unpaired t test with Welch's correction											4.67	5.44			P value summary	ns
		89.3	88		t, df	t=5.098, df=34								1.53	1.06			P value	<0.0001										6.22	3.82			Significantly different (P < 0.05)?	No
		90	89.2											1.69	1.29			P value summary	****										5.52	4.55			One- or two-tailed P value?	Two-tailed
		90.8	87.8		How big is the difference?									2.44	2.41			Significantly different (P < 0.05)?	Yes										5.59	4.72			t, df	t=1.286, df=34
		86.5	90.8		Mean of column A	87.15								2.82	1.24			One- or two-tailed P value?	Two-tailed										5.64	6.41
		86.7	88.3		Mean of column B	90.62								1.19	1.53			Welch-corrected t, df	t=5.404, df=21.34										5.54	7.97			How big is the difference?
		86.4	89.7		Difference between means (B - A) ± SEM	3.467 ± 0.6799								3.57	1.12														5.43	6.06			Mean of column A	5.537
		86.4	91.3		95% confidence interval	2.085 to 4.848								4.15	1.99			How big is the difference?											6.95	5.02			Mean of column B	4.994
		84.7	90.6		R squared (eta squared)	0.4333								5.07	2.33			Mean of column A	2.998										4.32	5.65			Difference between means (B - A) ± SEM	-0.5428 ± 0.4221
		87.1	92.4											2.72	1.29			Mean of column B	1.391										5.29	4.26			95% confidence interval	-1.401 to 0.3151
					F test to compare variances									4.61	1.39			Difference between means (B - A) ± SEM	-1.607 ± 0.2974														R squared (eta squared)	0.04638
		Vehicle	Aldometanib		F, DFn, Dfd	1.382, 17, 17								3.59	0.95			95% confidence interval	-2.225 to -0.9894
	Number of values	18	18		P value	0.5117												R squared (eta squared)	0.5778										Vehicle	Aldometanib			F test to compare variances
					P value summary	ns								Vehicle	Aldometanib													Number of values	18	18			F, DFn, Dfd	1.045, 17, 17
	Minimum	83.5	87.8		Significantly different (P < 0.05)?	No							Number of values	18	18			F test to compare variances															P value	0.9293
	25% Percentile	85.4	89.28															F, DFn, Dfd	7.699, 17, 17									Minimum	3.51	2.47			P value summary	ns
	Median	86.8	90.7		Normality of Residuals								Minimum	1.19	0.91			P value	0.0001									25% Percentile	4.7	4.15			Significantly different (P < 0.05)?	No
	75% Percentile	89.38	92.45		Test name	Statistics	P value	Passed normality test (alpha=0.05)?	P value summary				25% Percentile	1.755	1.165			P value summary	***									Median	5.475	5.11
	Maximum	90.8	93.8		Anderson-Darling (A2*)	0.3952	0.3545	Yes	ns				Median	2.955	1.27			Significantly different (P < 0.05)?	Yes									75% Percentile	6.378	5.698			Normality of Residuals
					D'Agostino-Pearson omnibus (K2)	3.08	0.2144	Yes	ns				75% Percentile	3.73	1.455													Maximum	8.58	7.97			Test name	Statistics	P value	Passed normality test (alpha=0.05)?	P value summary
	Mean	87.15	90.62		Shapiro-Wilk (W)	0.9635	0.2742	Yes	ns				Maximum	5.07	2.41			Data analyzed															Anderson-Darling (A2*)	0.2762	0.6366	Yes	ns
	Std. Deviation	2.197	1.869		Kolmogorov-Smirnov (distance)	0.09024	>0.1000	Yes	ns									Sample size, column A	18									Mean	5.537	4.994			D'Agostino-Pearson omnibus (K2)	1.618	0.4453	Yes	ns
	Std. Error of Mean	0.5179	0.4405										Mean	2.998	1.391			Sample size, column B	18									Std. Deviation	1.252	1.28			Shapiro-Wilk (W)	0.9743	0.5542	Yes	ns
					Data analyzed								Std. Deviation	1.187	0.4278													Std. Error of Mean	0.2952	0.3017			Kolmogorov-Smirnov (distance)	0.07812	>0.1000	Yes	ns
	Lower 95% CI	86.06	89.69		Sample size, column A	18							Std. Error of Mean	0.2798	0.1008
	Upper 95% CI	88.24	91.55		Sample size, column B	18																						Lower 95% CI	4.914	4.357			Data analyzed
													Lower 95% CI	2.407	1.178													Upper 95% CI	6.159	5.63			Sample size, column A	18
													Upper 95% CI	3.588	1.603																		Sample size, column B	18
																												Tcm
																												Vehicle	Aldometanib
			Teff and Tem																									0.75504	0.362
																												0.617136	0.22971			Table Analyzed	tumor % of CD3+CD8+CD62L+CD44+ T cells in CD45+ cells
		Vehicle	Aldometanib		Table Analyzed	tumor % of CD3+CD8+CD62L-CD44+ cells in CD45+ cells									naïve CD8+ T CELLS													0.58088	0.321345
		7.348	9.38																									0.423342	0.473			Column B	Aldometanib
		7.60656	8.6955		Column B	Aldometanib									Vehicle	Aldometanib												0.309582	0.5876			vs.	vs.
		7.14016	8.96485		vs.	vs.									0.29568	0.091		Table Analyzed	tumor % of CD3+CD8+CD62L+CD44- T cells in CD45+ cells									0.428139	0.65988			Column A	Vehicle
		6.94216	10.186		Column A	Vehicle									0.433251	0.10974												0.24921	0.569984
		7.9821	10.2717												0.301888	0.124485		Column B	Aldometanib									0.359824	0.60372			Unpaired t test
		8.14464	10.6704		Unpaired t test										0.181664	0.1298		vs.	vs.									0.313824	0.542912			P value	0.0069
		6.248	8.71568		P value	<0.0001									0.155232	0.16159		Column A	Vehicle									0.577838	0.49278			P value summary	**
		5.97872	9.6552		P value summary	****									0.158166	0.13923												0.499008	0.57785			Significantly different (P < 0.05)?	Yes
		5.89344	8.92212		Significantly different (P < 0.05)?	Yes									0.21939	0.122		Unpaired t test										0.508131	0.62776			One- or two-tailed P value?	Two-tailed
		8.29597	11.352		One- or two-tailed P value?	Two-tailed									0.105264	0.11448		P value	0.0188									0.365472	0.71792			t, df	t=2.874, df=34
		8.136	11.3284		t, df	t=9.292, df=34									0.113568	0.128742		P value summary	*									0.355668	0.92452
		8.25372	11.6774												0.226676	0.31089		Significantly different (P < 0.05)?	Yes									0.374127	0.72114			How big is the difference?
		5.6052	10.1696		How big is the difference?										0.254928	0.15748		One- or two-tailed P value?	Two-tailed									0.350975	0.60742			Mean of column A	0.4213
		5.56614	10.2428		Mean of column A	6.592									0.108171	0.20349		t, df	t=2.467, df=34									0.227232	0.6667			Mean of column B	0.5661
		5.95296	10.6743		Mean of column B	10.2									0.231336	0.12544												0.288305	0.50268			Difference between means (B - A) ± SEM	0.1447 ± 0.05036
		4.3632	11.0473		Difference between means (B - A) ± SEM	3.605 ± 0.3880									0.26643	0.23084		How big is the difference?														95% confidence interval	0.04239 to 0.2471
		4.45522	10.6908		95% confidence interval	2.816 to 4.393									0.349323	0.27727		Mean of column A	0.2209													R squared (eta squared)	0.1955
		4.74695	10.9032		R squared (eta squared)	0.7175									0.13736	0.15609		Mean of column B	0.1588
															0.242486	0.16402		Difference between means (B - A) ± SEM	-0.06210 ± 0.02517										Vehicle	Aldometanib		F test to compare variances
					F test to compare variances										0.195655	0.1121		95% confidence interval	-0.1133 to -0.01094									Number of values	18	18		F, DFn, Dfd	1.278, 17, 17
		Vehicle	Aldometanib		F, DFn, Dfd	2.013, 17, 17												R squared (eta squared)	0.1518													P value	0.619
	Number of values	18	18		P value	0.1593																						Minimum	0.2272	0.2297		P value summary	ns
					P value summary	ns												F test to compare variances										25% Percentile	0.3128	0.4878		Significantly different (P < 0.05)?	No
	Minimum	4.363	8.696		Significantly different (P < 0.05)?	No									Vehicle	Aldometanib		F, DFn, Dfd	2.162, 17, 17									Median	0.3698	0.5827
	25% Percentile	5.595	9.276											Number of values	18	18		P value	0.1216									75% Percentile	0.5256	0.6616		Normality of Residuals
	Median	6.595	10.26		Normality of Residuals													P value summary	ns									Maximum	0.755	0.9245		Test name	Statistics	P value	Passed normality test (alpha=0.05)?	P value summary
	75% Percentile	8.021	10.94		Test name	Statistics	P value	Passed normality test (alpha=0.05)?	P value summary					Minimum	0.1053	0.091		Significantly different (P < 0.05)?	No													Anderson-Darling (A2*)	0.2323	0.7845	Yes	ns
	Maximum	8.296	11.68		Anderson-Darling (A2*)	0.4033	0.339	Yes	ns					25% Percentile	0.1508	0.1201												Mean	0.4213	0.5661		D'Agostino-Pearson omnibus (K2)	1.118	0.5717	Yes	ns
					D'Agostino-Pearson omnibus (K2)	3.884	0.1434	Yes	ns					Median	0.223	0.1345		Normality of Residuals										Std. Deviation	0.1416	0.16		Shapiro-Wilk (W)	0.9836	0.8599	Yes	ns
	Mean	6.592	10.2		Shapiro-Wilk (W)	0.9568	0.1704	Yes	ns					75% Percentile	0.2737	0.1739		Test name	Statistics	P value	Passed normality test (alpha=0.05)?	P value summary						Std. Error of Mean	0.03337	0.03772		Kolmogorov-Smirnov (distance)	0.06879	>0.1000	Yes	ns
	Std. Deviation	1.345	0.9482		Kolmogorov-Smirnov (distance)	0.1045	>0.1000	Yes	ns					Maximum	0.4333	0.3109		Anderson-Darling (A2*)	0.6836	0.068	Yes	ns
	Std. Error of Mean	0.3171	0.2235															D'Agostino-Pearson omnibus (K2)	6.317	0.0425	No	*						Lower 95% CI	0.3509	0.4865		Data analyzed
					Data analyzed									Mean	0.2209	0.1588		Shapiro-Wilk (W)	0.943	0.0631	Yes	ns						Upper 95% CI	0.4917	0.6456		Sample size, column A	18
	Lower 95% CI	5.923	9.726		Sample size, column A	18								Std. Deviation	0.08831	0.06006		Kolmogorov-Smirnov (distance)	0.1388	0.0772	Yes	ns										Sample size, column B	18
	Upper 95% CI	7.261	10.67		Sample size, column B	18								Std. Error of Mean	0.02082	0.01416
																		Data analyzed
														Lower 95% CI	0.177	0.1289		Sample size, column A	18
														Upper 95% CI	0.2648	0.1887		Sample size, column B	18

## Sheet: Fig. S8n
			exhausted CD8+ T cells						stem-like CD8+ T cells						tumor PD1 MFI of CD3+CD8+ T cells					tumor Tim3 MFI of CD3+CD8+ T cells						tumor Tcf7 MFI of CD3+CD8+ T cells
		tumor PD1+CD44+Tim3+Tcf7- cells in CD3+CD8+ T cells							tumor PD1+CD44+Tim3-Tcf7+ cells in CD3+CD8+ T cells
		Vehicle	Aldometanib						Vehicle	Aldometanib					Vehicle	Aldometanib				Vehicle	Aldometanib					Vehicle	Aldometanib
		2.0592	2.01528						13.2	9.88					389	791				1499	1515					542	591
		1.01388	1.40224						12.8	13.9					397	739				1449	1422					604	525
		1.79215	2.05695						12.3	10.1					408	772				1492	1509					549	510
		2.46377	2.14652						12.2	9.09					646	574				1610	1716					699	541
		2.3016	2.26296						12.6	12.1					626	548				1642	1699					654	529
		1.99824	1.88877						17	9.61					587	546				1630	1763					773	524
		1.66701	1.30217						14.2	9.78					574	803				1530	1316					771	449
		1.6947	1.7739						14.7	8.89					592	768				1630	1397					782	447
		1.93328	1.86816						17.2	8.24					621	818				1646	1468					768	463
		1.89952	1.86372						7.88	15.1					443	652				1341	1521					481	573
		1.33055	2.1225						8.81	12.8					459	632				1400	1506					470	532
		1.5588	1.10148						7.66	12.3					469	615				1409	1416					447	530
		1.81908	3.19886						14	10					550	555				1080	1592					498	564
		1.10776	3.0583						12.8	7.99					537	554				1162	1463					542	574
		0.67482	2.96946						12.9	11.4					512	542				1020	1496					548	609
		1.5688	2.39932						13.5	11.8					590	571				1417	1230					558	624
		1.4659	1.66453						11.2	13.3					557	578				1389	1447					573	600
		2.47312	1.6146						12.4	12.8					613	590				1283	1396					615	655
	Table Analyzed	tumor PD1+CD44+Tim3+Tcf7- cells in CD3+CD8+ T cells													Table Analyzed	tumor PD1 MFI of CD3+CD8+ T cells
									Table Analyzed	tumor PD1+CD44+Tim3-Tcf7+ cells in CD3+CD8+ T cells											Table Analyzed	tumor Tim3 MFI of CD3+CD8+ T cells
	Column B	Aldometanib													Column B	Aldometanib											Table Analyzed	tumor Tcf7 MFI of CD3+CD8+ T cells
	vs.	vs.							Column B	Aldometanib					vs.	vs.					Column B	Aldometanib
	Column A	Vehicle							vs.	vs.					Column A	Vehicle					vs.	vs.					Column B	Aldometanib
									Column A	Vehicle											Column A	Vehicle					vs.	vs.
	Unpaired t test														Unpaired t test												Column A	Vehicle
	P value	0.0753							Unpaired t test						P value	0.0008					Unpaired t test
	P value summary	ns							P value	0.0519					P value summary	***					P value	0.2183					Unpaired t test with Welch's correction
	Significantly different (P < 0.05)?	No							P value summary	ns					Significantly different (P < 0.05)?	Yes					P value summary	ns					P value	0.0644
	One- or two-tailed P value?	Two-tailed							Significantly different (P < 0.05)?	No					One- or two-tailed P value?	Two-tailed					Significantly different (P < 0.05)?	No					P value summary	ns
	t, df	t=1.835, df=34							One- or two-tailed P value?	Two-tailed					t, df	t=3.673, df=34					One- or two-tailed P value?	Two-tailed					Significantly different (P < 0.05)?	No
									t, df	t=2.015, df=34											t, df	t=1.254, df=34					One- or two-tailed P value?	Two-tailed
	How big is the difference?														How big is the difference?												Welch-corrected t, df	t=1.933, df=25.61
	Mean of column A	1.712							How big is the difference?						Mean of column A	531.7					How big is the difference?
	Mean of column B	2.039							Mean of column A	12.63					Mean of column B	647.1					Mean of column A	1424					How big is the difference?
	Difference between means (B - A) ± SEM	0.3271 ± 0.1783							Mean of column B	11.06					Difference between means (B - A) ± SEM	115.4 ± 31.43					Mean of column B	1493					Mean of column A	604.1
	95% confidence interval	-0.03524 to 0.6894							Difference between means (B - A) ± SEM	-1.571 ± 0.7796					95% confidence interval	51.57 to 179.3					Difference between means (B - A) ± SEM	69.06 ± 55.06					Mean of column B	546.7
	R squared (eta squared)	0.09007							95% confidence interval	-3.155 to 0.01369					R squared (eta squared)	0.2841					95% confidence interval	-42.84 to 181.0					Difference between means (B - A) ± SEM	-57.44 ± 29.72
									R squared (eta squared)	0.1066											R squared (eta squared)	0.04422					95% confidence interval	-118.6 to 3.700
	F test to compare variances														F test to compare variances												R squared (eta squared)	0.1273
	F, DFn, Dfd	1.446, 17, 17							F test to compare variances						F, DFn, Dfd	1.504, 17, 17					F test to compare variances
	P value	0.4552							F, DFn, Dfd	1.587, 17, 17					P value	0.4085					F, DFn, Dfd	1.990, 17, 17					F test to compare variances
	P value summary	ns							P value	0.3504					P value summary	ns					P value	0.1662					F, DFn, Dfd	3.678, 17, 17
	Significantly different (P < 0.05)?	No							P value summary	ns					Significantly different (P < 0.05)?	No					P value summary	ns					P value	0.0104
									Significantly different (P < 0.05)?	No											Significantly different (P < 0.05)?	No					P value summary	*
	Normality of Residuals														Normality of Residuals												Significantly different (P < 0.05)?	Yes
	Test name	Statistics	P value	Passed normality test (alpha=0.05)?	P value summary				Normality of Residuals						Test name	Statistics	P value	Passed normality test (alpha=0.05)?	P value summary		Normality of Residuals
	Anderson-Darling (A2*)	0.2906	0.5909	Yes	ns				Test name	Statistics	P value	Passed normality test (alpha=0.05)?	P value summary		Anderson-Darling (A2*)	0.726	0.0532	Yes	ns		Test name	Statistics	P value	Passed normality test (alpha=0.05)?	P value summary		Data analyzed
	D'Agostino-Pearson omnibus (K2)	0.4785	0.7872	Yes	ns				Anderson-Darling (A2*)	0.1894	0.8935	Yes	ns		D'Agostino-Pearson omnibus (K2)	8.885	0.0118	No	*		Anderson-Darling (A2*)	0.5569	0.1399	Yes	ns		Sample size, column A	18
	Shapiro-Wilk (W)	0.9788	0.7061	Yes	ns				D'Agostino-Pearson omnibus (K2)	0.2159	0.8977	Yes	ns		Shapiro-Wilk (W)	0.941	0.0544	Yes	ns		D'Agostino-Pearson omnibus (K2)	1.687	0.4302	Yes	ns		Sample size, column B	18
	Kolmogorov-Smirnov (distance)	0.08618	>0.1000	Yes	ns				Shapiro-Wilk (W)	0.9825	0.8251	Yes	ns		Kolmogorov-Smirnov (distance)	0.1472	0.0468	No	*		Shapiro-Wilk (W)	0.9533	0.1332	Yes	ns
									Kolmogorov-Smirnov (distance)	0.07021	>0.1000	Yes	ns								Kolmogorov-Smirnov (distance)	0.1092	>0.1000	Yes	ns
	Data analyzed														Data analyzed
	Sample size, column A	18							Data analyzed						Sample size, column A	18					Data analyzed
	Sample size, column B	18							Sample size, column A	18					Sample size, column B	18					Sample size, column A	18
									Sample size, column B	18											Sample size, column B	18
																												Vehicle	Aldometanib
		Vehicle	Aldometanib																								Number of values	18	18
	Number of values	18	18							Vehicle	Aldometanib					Vehicle	Aldometanib					Vehicle	Aldometanib
									Number of values	18	18				Number of values	18	18				Number of values	18	18				Minimum	447	447
	Minimum	0.6748	1.101																								25% Percentile	531	520.5
	25% Percentile	1.432	1.652						Minimum	7.66	7.99				Minimum	389	542				Minimum	1020	1230				Median	565.5	536.5
	Median	1.743	1.952						25% Percentile	11.95	9.48				25% Percentile	455	554.8				25% Percentile	1327	1411				75% Percentile	716.3	593.3
	75% Percentile	2.013	2.297						Median	12.8	10.75				Median	553.5	602.5				Median	1433	1482				Maximum	782	655
	Maximum	2.473	3.199						75% Percentile	14.05	12.8				75% Percentile	597.3	769				75% Percentile	1615	1539
									Maximum	17.2	15.1				Maximum	646	818				Maximum	1646	1763				Mean	604.1	546.7
	Mean	1.712	2.039																								Std. Deviation	111.8	58.3
	Std. Deviation	0.4837	0.5816						Mean	12.63	11.06				Mean	531.7	647.1				Mean	1424	1493				Std. Error of Mean	26.36	13.74
	Std. Error of Mean	0.114	0.1371						Std. Deviation	2.59	2.056				Std. Deviation	84.26	103.3				Std. Deviation	190.6	135.1
									Std. Error of Mean	0.6106	0.4847				Std. Error of Mean	19.86	24.36				Std. Error of Mean	44.92	31.84				Lower 95% CI	548.5	517.7
	Lower 95% CI	1.472	1.75																								Upper 95% CI	659.7	575.7
	Upper 95% CI	1.953	2.329						Lower 95% CI	11.34	10.04				Lower 95% CI	489.8	595.7				Lower 95% CI	1329	1426
									Upper 95% CI	13.92	12.08				Upper 95% CI	573.6	698.5				Upper 95% CI	1519	1560

## Sheet: Fig. S8o
			Double-positive T cells							Mature CD8+ T cells							Mature CD4+ T cells
			thymus CD8+CD4+cells in CD45+ cells							thymus CD8+CD4- cells in CD45+ cells							thymus CD8-CD4+cells in CD45+ cells
																	Vehicle	Aldometanib
			Vehicle	Aldometanib						Vehicle	Aldometanib						11.1	13.5
			80.5	78.7						3.77	2.87						11.1	13.5
			80.6	79						3.71	2.77						10.7	13.6
			81.4	78.2						3.4	3.14						10.5	10.6
			79.9	81.6						4.07	3.45						10.5	11
			79.9	81.4						3.72	3.47						11.2	10.5
			78.7	81.5						3.93	3.85						12	11.3
			79.5	75.5						3.87	5.31						12.3	11.6
			79	74.4						4.02	5.57						12	11.2
			78.8	75.4						4.1	5.21						8.91	11.2
			84.9	80.8						2.81	3.65						9.61	11.3
			84.1	81.1						2.75	3.18						8.71	11.7
			84.9	79.7						2.9	3.64						10.4	12.3
			82.6	81						3.27	2.16						10.8	13.6
			82.5	79.6						2.82	2.18						11	12.6
			81.6	81						3.32	2						10.6	10
			82.2	83.2						2.89	3.09						10.2	10.5
			82.3	82.8						3.06	2.94						10.2	10.4
			82.1	82.5						3.28	3.41
	Table Analyzed	thymus CD8+CD4+cells in CD45+ cells						Table Analyzed	thymus CD8+CD4- cells in CD45+ cells							Table Analyzed	thymus CD8-CD4+cells in CD45+ cells
	Column B	Aldometanib						Column B	Aldometanib							Column B	Aldometanib
	vs.	vs.						vs.	vs.							vs.	vs.
	Column A	Vehicle						Column A	Vehicle							Column A	Vehicle
	Unpaired t test							Unpaired t test with Welch's correction								Unpaired t test
	P value	0.0492						P value	0.9672							P value	0.0076
	P value summary	*						P value summary	ns							P value summary	**
	Significantly different (P < 0.05)?	Yes						Significantly different (P < 0.05)?	No							Significantly different (P < 0.05)?	Yes
	One- or two-tailed P value?	Two-tailed						One- or two-tailed P value?	Two-tailed							One- or two-tailed P value?	Two-tailed
	t, df	t=2.039, df=34						Welch-corrected t, df	t=0.04149, df=24.06							t, df	t=2.837, df=34
	How big is the difference?							How big is the difference?								How big is the difference?
	Mean of column A	81.42						Mean of column A	3.427							Mean of column A	10.66
	Mean of column B	79.86						Mean of column B	3.438							Mean of column B	11.69
	Difference between means (B - A) ± SEM	-1.561 ± 0.7655						Difference between means (B - A) ± SEM	0.01111 ± 0.2678							Difference between means (B - A) ± SEM	1.032 ± 0.3637
	95% confidence interval	-3.117 to -0.005443						95% confidence interval	-0.5415 to 0.5637							95% confidence interval	0.2926 to 1.771
	R squared (eta squared)	0.109						R squared (eta squared)	7.156e-05							R squared (eta squared)	0.1914
	F test to compare variances							F test to compare variances								F test to compare variances
	F, DFn, Dfd	1.726, 17, 17						F, DFn, Dfd	4.601, 17, 17							F, DFn, Dfd	1.592, 17, 17
	P value	0.2706						P value	0.003							P value	0.3467
	P value summary	ns						P value summary	**							P value summary	ns
	Significantly different (P < 0.05)?	No						Significantly different (P < 0.05)?	Yes							Significantly different (P < 0.05)?	No
	Normality of Residuals							Data analyzed								Normality of Residuals
	Test name	Statistics	P value	Passed normality test (alpha=0.05)?	P value summary			Sample size, column A	18							Test name	Statistics	P value	Passed normality test (alpha=0.05)?	P value summary
	Anderson-Darling (A2*)	0.3828	0.3795	Yes	ns			Sample size, column B	18							Anderson-Darling (A2*)	0.4482	0.2636	Yes	ns
	D'Agostino-Pearson omnibus (K2)	1.828	0.4009	Yes	ns											D'Agostino-Pearson omnibus (K2)	1.192	0.551	Yes	ns
	Shapiro-Wilk (W)	0.9624	0.2538	Yes	ns											Shapiro-Wilk (W)	0.9581	0.1876	Yes	ns
	Kolmogorov-Smirnov (distance)	0.1186	>0.1000	Yes	ns											Kolmogorov-Smirnov (distance)	0.09524	>0.1000	Yes	ns
	Data analyzed															Data analyzed
	Sample size, column A	18														Sample size, column A	18
	Sample size, column B	18														Sample size, column B	18
		Vehicle	Aldometanib						Vehicle	Aldometanib							Vehicle	Aldometanib
	Number of values	18	18					Number of values	18	18						Number of values	18	18
	Minimum	78.7	74.4					Minimum	2.75	2						Minimum	8.71	10
	25% Percentile	79.8	78.58					25% Percentile	2.898	2.845						25% Percentile	10.2	10.58
	Median	81.5	80.9					Median	3.36	3.295						Median	10.65	11.3
	75% Percentile	82.53	81.53					75% Percentile	3.885	3.7						75% Percentile	11.13	12.83
	Maximum	84.9	83.2					Maximum	4.1	5.57						Maximum	12.3	13.6
	Mean	81.42	79.86					Mean	3.427	3.438						Mean	10.66	11.69
	Std. Deviation	1.967	2.584					Std. Deviation	0.48	1.03						Std. Deviation	0.9582	1.209
	Std. Error of Mean	0.4637	0.6091					Std. Error of Mean	0.1131	0.2427						Std. Error of Mean	0.2259	0.285
	Lower 95% CI	80.44	78.57					Lower 95% CI	3.189	2.926						Lower 95% CI	10.18	11.09
	Upper 95% CI	82.39	81.14					Upper 95% CI	3.666	3.95						Upper 95% CI	11.13	12.29

## Sheet: Fig. S8p
		Naïve and central memory CD8+ T						Naïve and central memory CD8+ T								Effector memory and EMRA CD8+ T						Effector memory and EMRA CD8+ T
		spleen CD62L+ in CD3+CD8+ Tcells						spleen CD3+CD8+ CD62L+ Tcells in CD45+cells								spleen CD62L- in CD3+CD8+ Tcells						spleen CD3+CD8+ CD62L- T cells in CD45+cells
		Vehicle	Aldometanib					Vehicle	Aldometanib							Vehicle	Aldometanib					Vehicle	Aldometanib
		87	90.8					9.222	10.6236							13	9.24					1.378	1.08108
		88.5	90.9					9.735	9.6354							11.5	9.11					1.265	0.96566
		89.1	93					8.59815	11.904							10.9	7.01					1.05185	0.89728
		86.1	90.2					7.72317	9.3808							13.9	9.84					1.24683	1.02336
		85.4	88.9					7.01988	8.77443							14.6	11.1					1.20012	1.09557
		84.4	91.2					7.02208	10.488							15.6	8.8					1.29792	1.012
		86.4	92					7.82784	11.5							13.6	7.97					1.23216	0.99625
		87.8	91.6					7.75274	11.0836							12.2	8.36					1.07726	1.01156
		87.9	92.2					7.79673	11.064							12.1	7.78					1.07327	0.9336
		88.8	90.5					8.24952	10.9505							11.2	9.49					1.04048	1.14829
		87.2	90.3					7.76952	11.3778							12.8	9.74					1.14048	1.22724
		86.9	90.2					8.02956	11.6358							13.1	9.78					1.21044	1.26162
		91.8	89.8					9.639	9.9678							8.21	10.2					0.86205	1.1322
		89.5	90.5					8.95	10.5885							10.5	9.47					1.05	1.10799
		90	92					8.568	9.844							9.99	7.98					0.951048	0.85386
		89.2	91.5					8.09936	12.7185							10.8	8.47					0.98064	1.17733
		87.4	91					7.35034	11.102							12.6	8.98					1.05966	1.09556
		87.7	92.5					7.60359	12.6725							12.3	7.46					1.06641	1.02202
	Table Analyzed	spleen CD62L+ IN CD3+CD8+ Tcells						Table Analyzed	spleen CD3+CD8+ CD62L+ Tcells IN CD45+cells						Table Analyzed	spleen CD62L-IN CD3+CD8+ Tcells					Table Analyzed	spleen CD3+CD8+ CD62L- Tcells IN CD45+cells
	Column B	Aldometanib						Column B	Aldometanib						Column B	Aldometanib					Column B	Aldometanib
	vs.	vs.						vs.	vs.						vs.	vs.					vs.	vs.
	Column A	Vehicle						Column A	Vehicle						Column A	Vehicle					Column A	Vehicle
	Unpaired t test with Welch's correction							Unpaired t test							Unpaired t test with Welch's correction						Unpaired t test
	P value	<0.0001						P value	<0.0001						P value	<0.0001					P value	0.1296
	P value summary	****						P value summary	****						P value summary	****					P value summary	ns
	Significantly different (P < 0.05)?	Yes						Significantly different (P < 0.05)?	Yes						Significantly different (P < 0.05)?	Yes					Significantly different (P < 0.05)?	No
	One- or two-tailed P value?	Two-tailed						One- or two-tailed P value?	Two-tailed						One- or two-tailed P value?	Two-tailed					One- or two-tailed P value?	Two-tailed
	Welch-corrected t, df	t=6.669, df=27.55						t, df	t=8.507, df=34						Welch-corrected t, df	t=6.667, df=27.72					t, df	t=1.553, df=34
	How big is the difference?							How big is the difference?							How big is the difference?						How big is the difference?
	Mean of column A	87.84						Mean of column A	8.164						Mean of column A	12.16					Mean of column A	1.121
	Mean of column B	91.06						Mean of column B	10.85						Mean of column B	8.932					Mean of column B	1.058
	Difference between means (B - A) ± SEM	3.222 ± 0.4832						Difference between means (B - A) ± SEM	2.686 ± 0.3158						Difference between means (B - A) ± SEM	-3.229 ± 0.4843					Difference between means (B - A) ± SEM	-0.06340 ± 0.04081
	95% confidence interval	2.232 to 4.213						95% confidence interval	2.045 to 3.328						95% confidence interval	-4.221 to -2.236					95% confidence interval	-0.1463 to 0.01955
	R squared (eta squared)	0.6174						R squared (eta squared)	0.6803						R squared (eta squared)	0.6159					R squared (eta squared)	0.06626
	F test to compare variances							F test to compare variances							F test to compare variances						F test to compare variances
	F, DFn, Dfd	2.874, 17, 17						F, DFn, Dfd	1.745, 17, 17						F, DFn, Dfd	2.816, 17, 17					F, DFn, Dfd	1.475, 17, 17
	P value	0.0359						P value	0.2611						P value	0.0395					P value	0.4311
	P value summary	*						P value summary	ns						P value summary	*					P value summary	ns
	Significantly different (P < 0.05)?	Yes						Significantly different (P < 0.05)?	No						Significantly different (P < 0.05)?	Yes					Significantly different (P < 0.05)?	No
	Data analyzed							Normality of Residuals							Data analyzed						Normality of Residuals
	Sample size, column A	18						Test name	Statistics	P value	Passed normality test (alpha=0.05)?	P value summary			Sample size, column A	18					Test name	Statistics	P value	Passed normality test (alpha=0.05)?	P value summary
	Sample size, column B	18						Anderson-Darling (A2*)	0.2023	0.8688	Yes	ns			Sample size, column B	18					Anderson-Darling (A2*)	0.3033	0.5552	Yes	ns
								D'Agostino-Pearson omnibus (K2)	0.1561	0.9249	Yes	ns									D'Agostino-Pearson omnibus (K2)	0.2799	0.8694	Yes	ns
								Shapiro-Wilk (W)	0.9842	0.876	Yes	ns									Shapiro-Wilk (W)	0.9844	0.8803	Yes	ns
								Kolmogorov-Smirnov (distance)	0.06833	>0.1000	Yes	ns									Kolmogorov-Smirnov (distance)	0.1405	0.0701	Yes	ns
								Data analyzed													Data analyzed
								Sample size, column A	18												Sample size, column A	18
								Sample size, column B	18												Sample size, column B	18
		Vehicle	Aldometanib						Vehicle	Aldometanib						Vehicle	Aldometanib					Vehicle	Aldometanib
	Number of values	18	18					Number of values	18	18					Number of values	18	18				Number of values	18	18
	Minimum	84.4	88.9					Minimum	7.02	8.774					Minimum	8.21	7.01				Minimum	0.8621	0.8539
	25% Percentile	86.78	90.28					25% Percentile	7.693	9.937					25% Percentile	10.88	7.978				25% Percentile	1.048	0.9886
	Median	87.75	90.95					Median	7.929	11.01					Median	12.25	9.045				Median	1.075	1.052
	75% Percentile	89.13	92					75% Percentile	8.686	11.53					75% Percentile	13.23	9.75				75% Percentile	1.236	1.136
	Maximum	91.8	93					Maximum	9.735	12.72					Maximum	15.6	11.1				Maximum	1.378	1.262
	Mean	87.84	91.06					Mean	8.164	10.85					Mean	12.16	8.932				Mean	1.121	1.058
	Std. Deviation	1.766	1.042					Std. Deviation	0.8087	1.068					Std. Deviation	1.765	1.052				Std. Deviation	0.1337	0.1101
	Std. Error of Mean	0.4162	0.2455					Std. Error of Mean	0.1906	0.2518					Std. Error of Mean	0.416	0.2479				Std. Error of Mean	0.03151	0.02594
	Lower 95% CI	86.96	90.54					Lower 95% CI	7.762	10.32					Lower 95% CI	11.28	8.409				Lower 95% CI	1.055	1.003
	Upper 95% CI	88.72	91.58					Upper 95% CI	8.566	11.38					Upper 95% CI	13.04	9.455				Upper 95% CI	1.188	1.113
