# Supplementary material for: Glucose starvation mimetic aldometanib removes immune barriers permitting mice with hepatocellular carcinoma to live to normal ages
Source: Cell Res. 2025 Nov 25;35(12):934–53. doi: 10.1038/s41422-025-01195-4 (PMC12690099; doi:10.1038/s41422-025-01195-4)
Supplement: Supplementary file 20 — Source Data [file 41422_2025_1195_MOESM20_ESM.zip › Source Data/Source Data Fig. S9.xlsx]

## Sheet: Fig. S9d
		Positive area of Ly6G in DEN-HFD tumor (%)
	veh-WT	aldo-WT	veh-AMPKα-LKO	aldo-AMPKα-LKO
	1.631	0.194	1.783	0.442
	2.431	0.077	0.719	0.103						Compare column means (main column effect)
	1.266	0.195	0.626	0.04
	0.253	0.107	0.292	0.228						Number of families	1
		0.105		0.14						Number of comparisons per family	6
		0.174								Alpha	0.05
										Tukey's multiple comparisons test	Mean Diff.	95.00% CI of diff.	Below threshold?	Summary	Adjusted P Value
										veh-WT vs. aldo-WT	1.25	0.2274 to 2.272	Yes	*	0.017
	Table Analyzed	Positive area of Ly6G in DEN-HFD tumor								veh-WT vs. veh-AMPKα-LKO	0.5403	-0.5085 to 1.589	No	ns	0.4329
										veh-WT vs. aldo-AMPKα-LKO	1.195	0.1724 to 2.217	Yes	*	0.022
	Two-way ANOVA	Ordinary								aldo-WT vs. veh-AMPKα-LKO	-0.7093	-1.731 to 0.3129	No	ns	0.2107
	Alpha	0.05								aldo-WT vs. aldo-AMPKα-LKO	-0.055	-0.9930 to 0.8830	No	ns	0.9978
										veh-AMPKα-LKO vs. aldo-AMPKα-LKO	0.6543	-0.3679 to 1.676	No	ns	0.2655
	Source of Variation	% of total variation	P value	P value summary	Significant?
	Row Factor	16.82	0.359	ns	No
	Column Factor	48.58	0.0133	*	Yes					Test details	Mean 1	Mean 2	Mean Diff.	SE of diff.	N1	N2	q	DF
	ANOVA table	SS (Type III)	DF	MS	F (DFn, DFd)	P value				veh-WT vs. aldo-WT	1.392	0.142	1.25	0.3341	4	6	5.289	10
	Row Factor	1.46	5	0.2919	F (5, 10) = 1.242	P=0.3590				veh-WT vs. veh-AMPKα-LKO	1.392	0.8513	0.5403	0.3428	4	4	2.229	10
	Column Factor	4.216	3	1.405	F (3, 10) = 5.979	P=0.0133				veh-WT vs. aldo-AMPKα-LKO	1.392	0.197	1.195	0.3341	4	5	5.056	10
	Residual	2.35	10	0.235						aldo-WT vs. veh-AMPKα-LKO	0.142	0.8513	-0.7093	0.3341	6	4	3.002	10
										aldo-WT vs. aldo-AMPKα-LKO	0.142	0.197	-0.055	0.3066	6	5	0.2537	10
	Spearman's test for heteroscedasticity									veh-AMPKα-LKO vs. aldo-AMPKα-LKO	0.8513	0.197	0.6543	0.3341	4	5	2.769	10
	Rs of predicted Y vs. |residual|	0.208
	P value (one tailed)	0.1964
	Passed (P > 0.05)?	Yes
	Normality of Residuals
	Test name	Statistics	P value	Passed normality test (alpha=0.05)?	P value summary
	D'Agostino-Pearson omnibus (K2)	2.673	0.2628	Yes	ns
	Anderson-Darling (A2*)	0.6524	0.0749	Yes	ns
	Shapiro-Wilk (W)	0.9356	0.2193	Yes	ns
	Kolmogorov-Smirnov (distance)	0.2258	0.0118	No	*
	Data summary
	Number of columns (Column Factor)	4
	Number of rows (Row Factor)	6
	Number of values	19

## Sheet: Fig. S9e
	vehicle	aldometanib									veh	aldo
	3.071	0.562		Table Analyzed	Positive area of Ly6G in hepa1-6 tumor					Number of values	5	6
	2.609	0.717
	2.18	0.815		Column B	aldometanib					Minimum	1.833	0.263
	2.041	0.872		vs.	vs.					25% Percentile	1.937	0.3448
	1.833	0.372		Column A	vehicle					Median	2.18	0.6395
		0.263								75% Percentile	2.84	0.8293
				Unpaired t test						Maximum	3.071	0.872
				P value	<0.0001					Range	1.238	0.609
				P value summary	****
				Significantly different (P < 0.05)?	Yes					Mean	2.347	0.6002
				One- or two-tailed P value?	Two-tailed					Std. Deviation	0.4946	0.2453
				t, df	t=7.650, df=9					Std. Error of Mean	0.2212	0.1001
				How big is the difference?						Lower 95% CI of mean	1.733	0.3427
				Mean of column A	2.347					Upper 95% CI of mean	2.961	0.8576
				Mean of column B	0.6002
				Difference between means (B - A) ± SEM	-1.747 ± 0.2283
				95% confidence interval	-2.263 to -1.230
				R squared (eta squared)	0.8667
				F test to compare variances
				F, DFn, Dfd	4.065, 4, 5
				P value	0.1562
				P value summary	ns
				Significantly different (P < 0.05)?	No
				Normality of Residuals
				Test name	Statistics	P value	Passed normality test (alpha=0.05)?	P value summary
				Anderson-Darling (A2*)	0.2447	0.6913	Yes	ns
				D'Agostino-Pearson omnibus (K2)	0.8623	0.6497	Yes	ns
				Shapiro-Wilk (W)	0.9575	0.7404	Yes	ns
				Kolmogorov-Smirnov (distance)	0.1341	>0.1000	Yes	ns
				Data analyzed
				Sample size, column A	5
				Sample size, column B	6

## Sheet: Fig. S9f
		Tregs
						Table Analyzed	Tregs						Vehicle	Aldometanib
		Vehicle	Aldometanib									Number of values	18	18
		1.49205	1.7272			Column B	Aldometanib
		1.2062	1.4445			vs.	vs.					Minimum	0.2621	0.644
		1.144	1.4111			Column A	Vehicle					25% Percentile	0.6331	0.9667
		1.0829	1.3209									Median	0.7438	1.058
		0.8646	1.2978			Unpaired t test						75% Percentile	0.9192	1.304
		0.83754	1.275			P value	0.0017					Maximum	1.492	1.727
		0.77468	1.15697			P value summary	**
		0.75026	1.13742			Significantly different (P < 0.05)?	Yes					Mean	0.771	1.108
		0.7455	1.0622			One- or two-tailed P value?	Two-tailed					Std. Deviation	0.3139	0.2776
		0.742	1.053			t, df	t=3.408, df=34					Std. Error of Mean	0.07399	0.06542
		0.734566	1.0506
		0.66875	1.03635			How big is the difference?						Lower 95% CI	0.6149	0.9695
		0.65844	0.99616			Mean of column A	0.771					Upper 95% CI	0.9271	1.246
		0.647352	0.99216			Mean of column B	1.108
		0.590244	0.89037			Difference between means (B - A) ± SEM	0.3366 ± 0.09876
		0.40135	0.77034			95% confidence interval	0.1359 to 0.5373
		0.274704	0.66933			R squared (eta squared)	0.2546
		0.26208	0.644
						F test to compare variances
						F, DFn, Dfd	1.279, 17, 17
						P value	0.6174
						P value summary	ns
						Significantly different (P < 0.05)?	No
						Normality of Residuals
						Test name	Statistics	P value	Passed normality test (alpha=0.05)?	P value summary
						Anderson-Darling (A2*)	0.5048	0.1904	Yes	ns
						D'Agostino-Pearson omnibus (K2)	1.33	0.5143	Yes	ns
						Shapiro-Wilk (W)	0.9638	0.2814	Yes	ns
						Kolmogorov-Smirnov (distance)	0.1138	>0.1000	Yes	ns
						Data analyzed
						Sample size, column A	18
						Sample size, column B	18

## Sheet: Fig. S9j
		TH1
		CD4+IFN+ in CD45+ cells			Table Analyzed	CD4+IFN+ in CD45+ cells						Vehicle	Aldometanib
											Number of values	18	18
		Vehicle	Aldometanib		Column B	Aldometanib
		0.613297	1.86997		vs.	vs.					Minimum	0.1328	0.7852
		0.132807	0.785237		Column A	Vehicle					25% Percentile	1.011	1.556
		0.589703	1.22272								Median	1.302	2.213
		1.00432	3.33021		Unpaired t test						75% Percentile	2.304	3.223
		1.01359	3.43301		P value	0.0342					Maximum	3.253	3.493
		1.18846	3.37647		P value summary	*					Range	3.12	2.708
		1.28111	3.49333		Significantly different (P < 0.05)?	Yes
		1.78569	3.18691		One- or two-tailed P value?	Two-tailed					Mean	1.591	2.255
		1.92307	3.18223		t, df	t=2.207, df=34					Std. Deviation	0.8703	0.9325
		2.29593	2.36849								Std. Error of Mean	0.2051	0.2198
		2.32888	2.54428		How big is the difference?
		2.05601	2.57624		Mean of column A	1.591					Lower 95% CI of mean	1.158	1.791
		2.67384	0.911629		Mean of column B	2.255					Upper 95% CI of mean	2.024	2.718
		3.25254	1.71635		Difference between means (B - A) ± SEM	0.6634 ± 0.3007
		2.98769	1.03747		95% confidence interval	0.05240 to 1.274
		1.14107	1.82527		R squared (eta squared)	0.1253
		1.0504	2.05657
		1.32377	1.66701		F test to compare variances
					F, DFn, Dfd	1.148, 17, 17
					P value	0.7791
					P value summary	ns
					Significantly different (P < 0.05)?	No
					Normality of Residuals
					Test name	Statistics	P value	Passed normality test (alpha=0.05)?	P value summary
					Anderson-Darling (A2*)	0.5537	0.1426	Yes	ns
					D'Agostino-Pearson omnibus (K2)	4.864	0.0878	Yes	ns
					Shapiro-Wilk (W)	0.9547	0.1468	Yes	ns
					Kolmogorov-Smirnov (distance)	0.1182	>0.1000	Yes	ns
					Data analyzed
					Sample size, column A	18
					Sample size, column B	18
		TH2
		CD4+IL4+ in CD45+ cells							Vehicle	Aldometanib
					Table Analyzed	CD4+IL-4+ in CD45+ cells		Number of values	18	18
		Vehicle	Aldometanib
		0	0		Column B	Aldometanib		Minimum	0	0
		0	0.095839		vs.	vs.		25% Percentile	0	0
		0	0.039992		Column A	Vehicle		Median	0	0.008192
		0	0.146455					75% Percentile	0	0.08429
		0.0737706	0		Mann Whitney test			Maximum	0.08946	0.2439
		0.0894632	0		P value	0.039		Range	0.08946	0.2439
		0	0.193006		Exact or approximate P value?	Exact
		0	0.0568574		P value summary	*		Mean	0.01166	0.05018
		0	0.24391		Significantly different (P < 0.05)?	Yes		Std. Deviation	0.02784	0.07458
		0	0		One- or two-tailed P value?	Two-tailed		Std. Error of Mean	0.006563	0.01758
		0	0		Sum of ranks in column A,B	277.5 , 388.5
		0	0		Mann-Whitney U	106.5		Lower 95% CI of mean	-0.002182	0.01309
		0	0					Upper 95% CI of mean	0.02551	0.08726
		0	0.0804399		Difference between medians
		0.0467218	0		Median of column A	0.000, n=18
		0	0		Median of column B	0.008192, n=18
		0	0.0303327		Difference: Actual	0.008192
		0	0.0163847		Difference: Hodges-Lehmann	0
		Th2/Th1							Column A	Column B
		Vehicle	Aldometanib		Table Analyzed	th2:th1		Number of values	18	18
		0	0
		0	0.122051		Column B	Data Set-B		Minimum	0	0
		0	0.032707		vs.	vs.		25% Percentile	0	0
		0	0.043978		Column A	Data Set-A		Median	0	0.004915
		0.072782	0					75% Percentile	0	0.0447
		0.075277	0		Mann Whitney test			Maximum	0.07528	0.1221
		0	0.05525		P value	0.0565
		0	0.017841		Exact or approximate P value?	Exact		Mean	0.009094	0.02333
		0	0.076647		P value summary	ns		Std. Deviation	0.02391	0.03418
		0	0		Significantly different (P < 0.05)?	No		Std. Error of Mean	0.005636	0.008056
		0	0		One- or two-tailed P value?	Two-tailed
		0	0		Sum of ranks in column A,B	281.5 , 384.5		Lower 95% CI	-0.002796	0.006332
		0	0		Mann-Whitney U	110.5		Upper 95% CI	0.02099	0.04033
		0	0.046867
		0.015638	0		Difference between medians			Mean ranks	15.64	21.36
		0	0		Median of column A	0.000, n=18
		0	0.014749		Median of column B	0.004915, n=18
		0	0.009829		Difference: Actual	0.004915
					Difference: Hodges-Lehmann	0
		TH17
		CD4+IL17+ in CD45+ cells							Vehicle	Aldometanib
					Table Analyzed	CD4+IL17+ in CD45+ cells		Number of values	18	18
		Vehicle	Aldometanib
		0	0		Column B	Aldometanib		Minimum	0	0
		0	0.165663		vs.	vs.		25% Percentile	0	0
		0.0140003	0.0401279		Column A	Vehicle		Median	0.005351	0.03889
		0.0107016	0.0127188					75% Percentile	0.08862	0.1208
		0.119119	0		Mann Whitney test			Maximum	0.1698	0.1657
		0.0346141	0.0455994		P value	0.2814		Range	0.1698	0.1657
		0.151937	0.0430084		Exact or approximate P value?	Exact
		0	0.0898348		P value summary	ns		Mean	0.04459	0.05761
		0	0.162117		Significantly different (P < 0.05)?	No		Std. Deviation	0.06203	0.0596
		0	0		One- or two-tailed P value?	Two-tailed		Std. Error of Mean	0.01462	0.01405
		0	0.0261427		Sum of ranks in column A,B	299.5 , 366.5
		0	0.122615		Mann-Whitney U	128.5		Lower 95% CI of mean	0.01374	0.02798
		0.169838	0.037659					Upper 95% CI of mean	0.07543	0.08725
		0.146123	0.142043		Difference between medians
		0.0778308	0		Median of column A	0.005351, n=18
		0	0		Median of column B	0.03889, n=18
		0.0784472	0.120244		Difference: Actual	0.03354
		0	0.0292429		Difference: Hodges-Lehmann	0.01243

## Sheet: Fig. S9k
		tumor weight CD4 Ab (g)
		Vehicle + IgG	Aldometanib + IgG	Aldometanib + CD4Ab
		0.877	0.427	1.327
		1.481	0.398	0.739
		0.859	0.511	0.489
		0.684	0.515	0.723
		1.725	0.765	0.904
		1.531	0.509	0.653
		0.661	0.139	1.226
		1.564	0.408	0.572
		1.977	0.561	0.891
		1.125	0.617	0.265
	Table Analyzed	tumor weight CD4 Ab
	Two-way ANOVA	Ordinary
	Alpha	0.05
	Source of Variation	% of total variation	P value	P value summary	Significant?
	Row Factor	16.07	0.5384	ns	No
	Column Factor	48.57	0.0004	***	Yes
	ANOVA table	SS (Type III)	DF	MS	F (DFn, DFd)	P value
	Row Factor	0.9812	9	0.109	F (9, 18) = 0.9089	P=0.5384
	Column Factor	2.965	2	1.483	F (2, 18) = 12.36	P=0.0004
	Residual	2.159	18	0.1199
	Spearman's test for heteroscedasticity
	Rs of predicted Y vs. |residual|	0.265
	P value (one tailed)	0.0785
	Passed (P > 0.05)?	Yes
	Normality of Residuals
	Test name	Statistics	P value	Passed normality test (alpha=0.05)?	P value summary
	D'Agostino-Pearson omnibus (K2)	1.515	0.4688	Yes	ns
	Anderson-Darling (A2*)	0.4814	0.2152	Yes	ns
	Shapiro-Wilk (W)	0.9579	0.2728	Yes	ns
	Kolmogorov-Smirnov (distance)	0.1376	0.1	Yes	ns
	Data summary
	Number of columns (Column Factor)	3
	Number of rows (Row Factor)	10
	Number of values	30
	Compare column means (main column effect)
	Number of families	1
	Number of comparisons per family	3
	Alpha	0.05
	Tukey's multiple comparisons test	Mean Diff.	95.00% CI of diff.	Below threshold?	Summary	Adjusted P Value
	Vehicle + IgG vs. Aldometanib + IgG	0.7634	0.3681 to 1.159	Yes	***	0.0003
	Vehicle + IgG vs. Aldometanib + CD4Ab	0.4695	0.07420 to 0.8648	Yes	*	0.0187
	Aldometanib + IgG vs. Aldometanib + CD4Ab	-0.2939	-0.6892 to 0.1014	No	ns	0.1681
	Test details	Mean 1	Mean 2	Mean Diff.	SE of diff.	N1	N2	q	DF
	Vehicle + IgG vs. Aldometanib + IgG	1.248	0.485	0.7634	0.1549	10	10	6.97	18
	Vehicle + IgG vs. Aldometanib + CD4Ab	1.248	0.7789	0.4695	0.1549	10	10	4.287	18
	Aldometanib + IgG vs. Aldometanib + CD4Ab	0.485	0.7789	-0.2939	0.1549	10	10	2.683	18

## Sheet: Fig. S9l
		tumor/body weight CD4 Ab (%)
		Vehicle + IgG	Aldometanib + IgG	Aldometanib + CD4Ab
		3.36	2.41	6.64
		6.64	2.07	3.66
		3.72	2.56	2.57
		3.14	2.33	3.71
		7.19	3.36	4.61
		6.27	2.22	3
		2.82	0.73	6.35
		7.52	1.83	3.13
		8	2.55	5.12
		4.98	3.15	1.3
		Table Analyzed	tumor/body weight CD4 Ab
		Two-way ANOVA	Ordinary
		Alpha	0.05
		Source of Variation	% of total variation	P value	P value summary	Significant?
		Row Factor	15.5	0.686	ns	No
		Column Factor	41.4	0.0023	**	Yes
		ANOVA table	SS (Type III)	DF	MS	F (DFn, DFd)	P value
		Row Factor	17.4	9	1.933	F (9, 18) = 0.7190	P=0.6860
		Column Factor	46.48	2	23.24	F (2, 18) = 8.643	P=0.0023
		Residual	48.4	18	2.689
		Spearman's test for heteroscedasticity
		Rs of predicted Y vs. |residual|	0.1942
		P value (one tailed)	0.1519
		Passed (P > 0.05)?	Yes
		Normality of Residuals
		Test name	Statistics	P value	Passed normality test (alpha=0.05)?	P value summary
		D'Agostino-Pearson omnibus (K2)	0.9195	0.6314	Yes	ns
		Anderson-Darling (A2*)	0.2624	0.6792	Yes	ns
		Shapiro-Wilk (W)	0.9766	0.7311	Yes	ns
		Kolmogorov-Smirnov (distance)	0.1105	0.1	Yes	ns
		Data summary
		Number of columns (Column Factor)	3
		Number of rows (Row Factor)	10
		Number of values	30
		Compare column means (main column effect)
		Number of families	1
		Number of comparisons per family	3
		Alpha	0.05
		Tukey's multiple comparisons test	Mean Diff.	95.00% CI of diff.	Below threshold?	Summary	Adjusted P Value
		Vehicle + IgG vs. Aldometanib + IgG	3.043	1.171 to 4.915	Yes	**	0.0017
		Vehicle + IgG vs. Aldometanib + CD4Ab	1.355	-0.5166 to 3.227	No	ns	0.1828
		Aldometanib + IgG vs. Aldometanib + CD4Ab	-1.688	-3.560 to 0.1836	No	ns	0.0813
		Test details	Mean 1	Mean 2	Mean Diff.	SE of diff.	N1	N2	q	DF
		Vehicle + IgG vs. Aldometanib + IgG	5.364	2.321	3.043	0.7334	10	10	5.868	18
		Vehicle + IgG vs. Aldometanib + CD4Ab	5.364	4.009	1.355	0.7334	10	10	2.613	18
		Aldometanib + IgG vs. Aldometanib + CD4Ab	2.321	4.009	-1.688	0.7334	10	10	3.255	18

## Sheet: Fig. S9m
		CD4 IHC in tumor (%)
	vehicle-IgG	aldometanib	aldometanib-CD4 Ab
	1.329	0.273	0.019
	0.931	0.123	0.014
	0.438	0.902	0.037
	0.738	0.465	0.008
	0.89	1.126	0.001
	0.826	0.928	0.047
	Table Analyzed	CD4 IHC in tumor						Compare column means (main column effect)
	Two-way ANOVA	Ordinary						Number of families	1
	Alpha	0.05						Number of comparisons per family	3
								Alpha	0.05
	Source of Variation	% of total variation	P value	P value summary	Significant?
	Row Factor	6.248	0.8195	ns	No			Tukey's multiple comparisons test	Mean Diff.	95.00% CI of diff.	Below threshold?	Summary	Adjusted P Value
	Column Factor	64.53	0.0029	**	Yes
								vehicle-IgG vs. aldometanib	0.2225	-0.2837 to 0.7287	No	ns	0.477
	ANOVA table	SS (Type III)	DF	MS	F (DFn, DFd)	P value		vehicle-IgG vs. aldometanib-CD4 Ab	0.8377	0.3314 to 1.344	Yes	**	0.0028
	Row Factor	0.2188	5	0.04375	F (5, 10) = 0.4277	P=0.8195		aldometanib vs. aldometanib-CD4 Ab	0.6152	0.1089 to 1.121	Yes	*	0.019
	Column Factor	2.259	2	1.13	F (2, 10) = 11.04	P=0.0029
	Residual	1.023	10	0.1023
								Test details	Mean 1	Mean 2	Mean Diff.	SE of diff.	N1	N2	q	DF
	Spearman's test for heteroscedasticity
	Rs of predicted Y vs. |residual|	0.3911						vehicle-IgG vs. aldometanib	0.8587	0.6362	0.2225	0.1847	6	6	1.704	10
	P value (one tailed)	0.0542						vehicle-IgG vs. aldometanib-CD4 Ab	0.8587	0.021	0.8377	0.1847	6	6	6.415	10
	Passed (P > 0.05)?	Yes						aldometanib vs. aldometanib-CD4 Ab	0.6362	0.021	0.6152	0.1847	6	6	4.711	10
	Normality of Residuals
	Test name	Statistics	P value	Passed normality test (alpha=0.05)?	P value summary
	D'Agostino-Pearson omnibus (K2)	0.4796	0.7868	Yes	ns
	Anderson-Darling (A2*)	0.1977	0.8675	Yes	ns
	Shapiro-Wilk (W)	0.9666	0.7311	Yes	ns
	Kolmogorov-Smirnov (distance)	0.09767	0.1	Yes	ns
	Data summary
	Number of columns (Column Factor)	3
	Number of rows (Row Factor)	6
	Number of values	18

## Sheet: Fig. S9n
	B cells
	Vehicle	Aldometanib		Table Analyzed	CD3-CD19+ in CD45						Vehicle	Aldometanib
	5.6448	6.9915								Number of values	18	18
	6.525	8.3805		Column B	Aldometanib
	6.5975	8.8985		vs.	vs.					Minimum	5.645	6.992
	6.9921	9.4242		Column A	Vehicle					25% Percentile	7.061	9.616
	7.0839	9.6798								Median	8.669	10.27
	7.548	9.7812		Unpaired t test						75% Percentile	10.65	11.01
	7.719	9.8464		P value	0.0239					Maximum	11.97	13.23
	8.0478	9.9		P value summary	*					Range	6.323	6.239
	8.448	10.0905		Significantly different (P < 0.05)?	Yes
	8.8908	10.45		One- or two-tailed P value?	Two-tailed					Mean	8.907	10.29
	9.1698	10.656		t, df	t=2.364, df=34					Std. Deviation	2.017	1.45
	10.3086	10.7424								Std. Error of Mean	0.4755	0.3419
	10.584	10.8744		How big is the difference?
	10.6358	10.9326		Mean of column A	8.907					Lower 95% CI of mean	7.903	9.57
	10.7	11.2384		Mean of column B	10.29					Upper 95% CI of mean	9.91	11.01
	11.6688	11.5275		Difference between means (B - A) ± SEM	1.385 ± 0.5857
	11.788	12.6007		95% confidence interval	0.1945 to 2.575
	11.9679	13.23		R squared (eta squared)	0.1412
				F test to compare variances
				F, DFn, Dfd	1.935, 17, 17
				P value	0.1839
				P value summary	ns
				Significantly different (P < 0.05)?	No
				Normality of Residuals
				Test name	Statistics	P value	Passed normality test (alpha=0.05)?	P value summary
				Anderson-Darling (A2*)	0.188	0.8958	Yes	ns
				D'Agostino-Pearson omnibus (K2)	0.9461	0.6231	Yes	ns
				Shapiro-Wilk (W)	0.9755	0.5924	Yes	ns
				Kolmogorov-Smirnov (distance)	0.06162	>0.1000	Yes	ns
				Data analyzed
				Sample size, column A	18
				Sample size, column B	18

## Sheet: Fig. S9o
	γδT cells
	Vehicle	Aldometanib								Vehicle	Aldometanib
	3.34614	2.54014		Table Analyzed	γδT				Number of values	18	18
	2.97498	3.04656
	3.11912	2.71328		Column B	Aldometanib				Minimum	1.213	2.363
	1.46754	3.46212		vs.	vs.				25% Percentile	1.84	3.06
	1.21329	2.36312		Column A	Vehicle				Median	2.534	3.476
	1.42713	3.25257							75% Percentile	3.176	4.35
	3.62838	4.05822		Unpaired t test					Maximum	3.666	6.248
	3.50933	4.4744		P value	0.0002
	3.66622	3.61216		P value summary	***				Mean	2.48	3.798
	1.956	5.244		Significantly different (P < 0.05)?	Yes				Std. Deviation	0.7944	1.064
	2.62566	5.5998		One- or two-tailed P value?	Two-tailed				Std. Error of Mean	0.1872	0.2507
	1.87452	6.248		t, df	t=4.214, df=34
	2.87885	3.06432							Lower 95% CI	2.085	3.269
	2.60832	3.4905		How big is the difference?					Upper 95% CI	2.875	4.327
	2.4605	3.2116		Mean of column A	2.48
	1.8792	4.30848		Mean of column B	3.798
	2.26455	4.22767		Difference between means (B - A) ± SEM	1.319 ± 0.3129
	1.7346	3.45423		95% confidence interval	0.6828 to 1.955
				R squared (eta squared)	0.3431
				F test to compare variances
				F, DFn, Dfd	1.793, 17, 17
				P value	0.239
				P value summary	ns
				Significantly different (P < 0.05)?	No
				Normality of Residuals
				Test name	Statistics	P value	Passed normality test (alpha=0.05)?	P value summary
				Anderson-Darling (A2*)	0.3947	0.3555	Yes	ns
				D'Agostino-Pearson omnibus (K2)	2.757	0.2519	Yes	ns
				Shapiro-Wilk (W)	0.9623	0.252	Yes	ns
				Kolmogorov-Smirnov (distance)	0.1075	>0.1000	Yes	ns
				Data analyzed
				Sample size, column A	18
				Sample size, column B	18
